# Supplementary material for: Testing the Ce Limit of Mass Bias Correction Using 145Nd/142Nd as Normalizing Ratio in Radiogenic Neodymium Isotope Analysis by MC‐ICP‐MS
Source: Rapid Commun Mass Spectrom. 2024 Dec 6;39(3):e9951. doi: 10.1002/rcm.9951 (PMC11623368; doi:10.1002/rcm.9951)
Supplement: Supplementary file 1 — Data S1. Supporting Information [file RCM-39-e9951-s001.xlsx]

## Sheet: Ce-ratio test
Optimizing 142Ce/140Ce for correction of isobaric interference of 142Ce on 142Nd (~5 ppb Nd, 05.12.2022)
Data presented in Fig. 1 of the main text.
Session results were recalculated several times, but measurements involved 5 pure 5ppb JNDi-1 analysis and repeated measurements of a Ce-doped 5ppb JNDI-1 solution that was corrected for Ce interference using different 142Ce/140Ce (see sample ID). 09_JNDi_5Ce was clogged after 17 cycles and therefore not included here. Measured with X-skimmer and Jet sampler cones.
Pure JNdi-1
Raw data														Mass bias corrected ratios using 146Nd/144Nd										Mass bias corrected ratios using 145Nd/142Nd
Sample ID	Run #	Analysis time	142Ce/140Ce used for interference corr.	140Ce (V)	142Nd (V)	143Nd (V)	144Nd (V)	145Nd (V)	146Nd (V)	147Sm (V)	149Sm (V)	150Nd (V)		142Nd/144Nd	2SE	143Nd/144Nd	2SE	145Nd/144Nd	2SE	146Nd/144Nd (raw ratio)	2SE	150Nd/144Nd	2SE	142Nd/144Nd	2SE	143Nd/144Nd	2SE	145Nd/142Nd (raw ratio)	2SE	146Nd/144Nd	2SE	150Nd/144Nd	2SE
JNdi_5ppba	2	11:56:05	0.125768	0.0011071	2.33643	1.05781	2.08509	0.733285	1.53343	2.76352e-05	2.28632e-05	0.5207		1.14175	3.30045e-05	0.512097	1.21178e-05	0.348416	9.03585e-06	0.735432	1.36369e-05	0.236366	1.16234e-05	1.14184	2.39152e-05	0.51212	1.11155e-05	0.31387	9.75314e-06	0.721851	1.80573e-05	0.236318	1.4771e-05
JNdi_5ppbb	4	12:06:06	0.125768	0.00174331	2.42118	1.09609	2.16044	0.759722	1.58866	2.60346e-05	2.30988e-05	0.539344		1.14175	2.38826e-05	0.512091	1.18052e-05	0.348409	7.77772e-06	0.735345	1.05714e-05	0.236367	1.13937e-05	1.14183	1.879e-05	0.51211	1.04777e-05	0.313813	7.22463e-06	0.721856	1.34718e-05	0.236328	1.26393e-05
JNdi_5ppbc	6	12:17:15	0.125768	0.00200239	2.45531	1.11149	2.1908	0.770365	1.61088	2.57404e-05	2.5198e-05	0.546829		1.14169	2.69716e-05	0.512078	9.30183e-06	0.348404	6.70235e-06	0.735298	1.2297e-05	0.236372	1.14512e-05	1.14179	1.63932e-05	0.512101	8.5279e-06	0.313788	5.56278e-06	0.721838	1.54748e-05	0.23632	1.00533e-05
JNdi_5ppbd	8	12:28:26	0.125768	0.00211946	2.44186	1.10543	2.1788	0.766172	1.60211	2.57517e-05	2.42133e-05	0.543867		1.14172	3.77134e-05	0.512088	1.38526e-05	0.348413	7.76279e-06	0.735318	1.40646e-05	0.236376	1.22603e-05	1.14182	1.95308e-05	0.51211	1.0183e-05	0.313801	9.73172e-06	0.721847	2.20147e-05	0.23631	1.50071e-05
JNdi_5ppbe	10	12:39:41	0.125768	0.00179198	2.4585	1.11296	2.19364	0.771381	1.61294	2.23901e-05	2.4132e-05	0.547508		1.1417	2.80649e-05	0.512084	1.11012e-05	0.348418	7.82642e-06	0.735279	1.01165e-05	0.236376	1.12948e-05	1.14182	2.12678e-05	0.512112	9.78753e-06	0.313793	6.13344e-06	0.721821	1.31431e-05	0.236301	9.17162e-06
													Average +/-2SD:	1.14172	4.83616e-05	0.512088	1.24323e-05	0.348412	9.94841e-06			0.236372	8.23324e-06	1.14182	3.24714e-05	0.51211	1.19808e-05			0.721843	2.49735e-05	0.236315	1.80175e-05
Ce-doped JNdi-1
JNdi_5Ce	3	12:00:31	0.1257	7.06748	3.41555	1.13624	2.23959	0.787552	1.64683	3.98951e-05	4.16407e-05	0.5591		1.14194	2.8398e-05	0.512085	1.3937e-05	0.34841	8.04702e-06	0.735326	1.56178e-05	0.236381	1.21983e-05	1.1419	2.15619e-05	0.512071	1.31355e-05	0.313742	7.99008e-06	0.721935	1.32834e-05	0.236418	1.15571e-05
05_JNdi_5Ce	5	12:11:40	0.1257	7.0811	3.4218	1.1383	2.24349	0.788876	1.64955	4.06082e-05	4.02358e-05	0.559891		1.14194	2.55944e-05	0.512094	1.10471e-05	0.348405	8.96511e-06	0.735262	1.30257e-05	0.236367	1.24095e-05	1.14188	2.08461e-05	0.512083	1.0317e-05	0.313698	8.34971e-06	0.721941	1.58192e-05	0.236407	1.35198e-05
07_JNdi_5Ce	7	12:22:51	0.1257	7.26018	3.50337	1.16484	2.2958	0.80729	1.688	4.05223e-05	4.1793e-05	0.572951		1.14195	2.87603e-05	0.512093	1.30438e-05	0.348417	8.87356e-06	0.735253	1.39758e-05	0.236373	1.09329e-05	1.1419	2.11174e-05	0.512081	1.0953e-05	0.313707	7.64962e-06	0.721922	1.63062e-05	0.236395	1.04211e-05
11_JNdi_5Ce	11	12:45:15	0.1257	7.6198	3.42976	1.11059	2.18891	0.769697	1.60938	5.24645e-05	5.04525e-05	0.546245		1.142	2.75646e-05	0.512083	1.17832e-05	0.348416	7.3584e-06	0.735252	1.20269e-05	0.236361	1.29958e-05	1.14192	1.95265e-05	0.512069	9.6663e-06	0.313684	7.23686e-06	0.721947	1.4141e-05	0.236418	1.22511e-05
													Average +/-2SD:	1.14196	5.23431e-05	0.512088	9.96822e-06	0.348412	1.01476e-05			0.23637	1.48478e-05	1.1419	2.48131e-05	0.512076	1.24069e-05			0.721936	1.86434e-05	0.236409	1.87847e-05
03_JNdi_5Ce	3	12:00:31	0.125725	7.06748	3.41555	1.13624	2.23959	0.787552	1.64683	3.98951e-05	4.16407e-05	0.5591		1.14186	2.83916e-05	0.512085	1.3937e-05	0.34841	8.04702e-06	0.735326	1.56178e-05	0.236381	1.21983e-05	1.14187	2.15614e-05	0.512084	1.31347e-05	0.313765	7.99275e-06	0.721901	1.32804e-05	0.236385	1.15551e-05
05_JNdi_5Ce	5	12:11:40	0.125725	7.0811	3.4218	1.1383	2.24349	0.788876	1.64955	4.06082e-05	4.02358e-05	0.559891		1.14186	2.55968e-05	0.512094	1.10471e-05	0.348405	8.96511e-06	0.735262	1.30257e-05	0.236367	1.24095e-05	1.14185	2.08498e-05	0.512096	1.03158e-05	0.313721	8.35106e-06	0.721907	1.58157e-05	0.236374	1.35187e-05
07_JNdi_5Ce	7	12:22:51	0.125725	7.26018	3.50337	1.16484	2.2958	0.80729	1.688	4.05223e-05	4.1793e-05	0.572951		1.14186	2.87535e-05	0.512093	1.30438e-05	0.348417	8.87356e-06	0.735253	1.39758e-05	0.236373	1.09329e-05	1.14187	2.11199e-05	0.512094	1.09536e-05	0.313729	7.64963e-06	0.721888	1.63016e-05	0.236362	1.04165e-05
11_JNdi_5Ce	11	12:45:15	0.125725	7.6198	3.42976	1.11059	2.18891	0.769697	1.60938	5.24645e-05	5.04525e-05	0.546245		1.14191	2.75684e-05	0.512083	1.17832e-05	0.348416	7.3584e-06	0.735252	1.20269e-05	0.236361	1.29958e-05	1.14189	1.95302e-05	0.512082	9.66501e-06	0.313709	7.23989e-06	0.721909	1.41387e-05	0.236381	1.2249e-05
													Average +/-2SD:	1.14187	4.50969e-05	0.512088	9.96822e-06	0.348412	1.01476e-05			0.23637	1.48478e-05	1.14187	2.28301e-05	0.512089	1.16953e-05			0.721901	1.68667e-05	0.236375	1.75118e-05
03_JNdi_5Ce	3	12:00:31	0.125735	7.06748	3.41555	1.13624	2.23959	0.787552	1.64683	3.98951e-05	4.16407e-05	0.5591		1.14183	2.83891e-05	0.512085	1.3937e-05	0.34841	8.04702e-06	0.735326	1.56178e-05	0.236381	1.21983e-05	1.14186	2.15613e-05	0.512089	1.31344e-05	0.313774	7.99382e-06	0.721887	1.32791e-05	0.236371	1.15544e-05
05_JNdi_5Ce	5	12:11:40	0.125735	7.0811	3.4218	1.1383	2.24349	0.788876	1.64955	4.06082e-05	4.02358e-05	0.559891		1.14183	2.55978e-05	0.512094	1.10471e-05	0.348405	8.96511e-06	0.735262	1.30257e-05	0.236367	1.24095e-05	1.14184	2.08513e-05	0.512101	1.03153e-05	0.31373	8.35161e-06	0.721894	1.58144e-05	0.236361	1.35182e-05
07_JNdi_5Ce	7	12:22:51	0.125735	7.26018	3.50337	1.16484	2.2958	0.80729	1.688	4.05223e-05	4.1793e-05	0.572951		1.14183	2.87509e-05	0.512093	1.30438e-05	0.348417	8.87356e-06	0.735253	1.39758e-05	0.236373	1.09329e-05	1.14186	2.11209e-05	0.512098	1.09538e-05	0.313739	7.64965e-06	0.721874	1.62998e-05	0.236348	1.04147e-05
11_JNdi_5Ce	11	12:45:15	0.125735	7.6198	3.42976	1.11059	2.18891	0.769697	1.60938	5.24645e-05	5.04525e-05	0.546245		1.14188	2.75699e-05	0.512083	1.17832e-05	0.348416	7.3584e-06	0.735252	1.20269e-05	0.236361	1.29958e-05	1.14187	1.95317e-05	0.512088	9.6645e-06	0.313719	7.24111e-06	0.721894	1.41377e-05	0.236366	1.22481e-05
													Average +/-2SD:	1.14184	4.21994e-05	0.512088	9.96822e-06	0.348412	1.01476e-05			0.23637	1.48478e-05	1.14186	2.20602e-05	0.512094	1.14269e-05			0.721887	1.62593e-05	0.236362	1.71175e-05
03_JNdi_5Ce	3	12:00:31	0.12575	7.06748	3.41555	1.13624	2.23959	0.787552	1.64683	3.98951e-05	4.16407e-05	0.5591		1.14178	2.83854e-05	0.512085	1.3937e-05	0.34841	8.04702e-06	0.735326	1.56178e-05	0.236381	1.21983e-05	1.14184	2.1561e-05	0.512096	1.31339e-05	0.313787	7.99544e-06	0.721867	1.32773e-05	0.236352	1.15532e-05
05_JNdi_5Ce	5	12:11:40	0.12575	7.0811	3.4218	1.1383	2.24349	0.788876	1.64955	4.06082e-05	4.02358e-05	0.559891		1.14178	2.55993e-05	0.512094	1.10471e-05	0.348405	8.96511e-06	0.735262	1.30257e-05	0.236367	1.24095e-05	1.14183	2.08535e-05	0.512108	1.03146e-05	0.313743	8.35243e-06	0.721873	1.58123e-05	0.236341	1.35176e-05
07_JNdi_5Ce	7	12:22:51	0.12575	7.26018	3.50337	1.16484	2.2958	0.80729	1.688	4.05223e-05	4.1793e-05	0.572951		1.14178	2.87468e-05	0.512093	1.30438e-05	0.348417	8.87356e-06	0.735253	1.39758e-05	0.236373	1.09329e-05	1.14184	2.11225e-05	0.512106	1.09541e-05	0.313752	7.64967e-06	0.721853	1.62971e-05	0.236329	1.0412e-05
11_JNdi_5Ce	11	12:45:15	0.12575	7.6198	3.42976	1.11059	2.18891	0.769697	1.60938	5.24645e-05	5.04525e-05	0.546245		1.14182	2.75723e-05	0.512083	1.17832e-05	0.348416	7.3584e-06	0.735252	1.20269e-05	0.236361	1.29958e-05	1.14186	1.95339e-05	0.512096	9.66373e-06	0.313734	7.24294e-06	0.721871	1.41363e-05	0.236345	1.22468e-05
													Average +/-2SD:	1.14179	3.78543e-05	0.512088	9.96822e-06	0.348412	1.01476e-05			0.23637	1.48478e-05	1.14184	2.09351e-05	0.512101	1.1044e-05			0.721866	1.54814e-05	0.236341	1.66643e-05
03_JNdi_5Ce	3	12:00:31	0.125755	7.06748	3.41555	1.13624	2.23959	0.787552	1.64683	3.98951e-05	4.16407e-05	0.5591		1.14176	2.83841e-05	0.512085	1.3937e-05	0.34841	8.04702e-06	0.735326	1.56178e-05	0.236381	1.21983e-05	1.14184	2.15609e-05	0.512098	1.31337e-05	0.313792	7.99598e-06	0.72186	1.32767e-05	0.236345	1.15529e-05
05_JNdi_5Ce	5	12:11:40	0.125755	7.0811	3.4218	1.1383	2.24349	0.788876	1.64955	4.06082e-05	4.02358e-05	0.559891		1.14176	2.55998e-05	0.512094	1.10471e-05	0.348405	8.96511e-06	0.735262	1.30257e-05	0.236367	1.24095e-05	1.14182	2.08543e-05	0.51211	1.03144e-05	0.313748	8.35271e-06	0.721866	1.58116e-05	0.236334	1.35173e-05
07_JNdi_5Ce	7	12:22:51	0.125755	7.26018	3.50337	1.16484	2.2958	0.80729	1.688	4.05223e-05	4.1793e-05	0.572951		1.14177	2.87455e-05	0.512093	1.30438e-05	0.348417	8.87356e-06	0.735253	1.39758e-05	0.236373	1.09329e-05	1.14184	2.1123e-05	0.512108	1.09542e-05	0.313757	7.64968e-06	0.721847	1.62961e-05	0.236322	1.04111e-05
11_JNdi_5Ce	11	12:45:15	0.125755	7.6198	3.42976	1.11059	2.18891	0.769697	1.60938	5.24645e-05	5.04525e-05	0.546245		1.14181	2.75731e-05	0.512083	1.17832e-05	0.348416	7.3584e-06	0.735252	1.20269e-05	0.236361	1.29958e-05	1.14185	1.95347e-05	0.512099	9.66347e-06	0.313739	7.24355e-06	0.721864	1.41359e-05	0.236337	1.22464e-05
													Average +/-2SD:	1.14177	3.64064e-05	0.512088	9.96822e-06	0.348412	1.01476e-05			0.23637	1.48478e-05	1.14184	2.05689e-05	0.512104	1.0922e-05			0.721859	1.52613e-05	0.236335	1.65521e-05
03_JNdi_5Ce	3	12:00:31	0.12576	7.06748	3.41555	1.13624	2.23959	0.787552	1.64683	3.98951e-05	4.16407e-05	0.5591		1.14175	2.83829e-05	0.512085	1.3937e-05	0.34841	8.04702e-06	0.735326	1.56178e-05	0.236381	1.21983e-05	1.14183	2.15608e-05	0.512101	1.31336e-05	0.313796	7.99652e-06	0.721853	1.32761e-05	0.236338	1.15525e-05
05_JNdi_5Ce	5	12:11:40	0.12576	7.0811	3.4218	1.1383	2.24349	0.788876	1.64955	4.06082e-05	4.02358e-05	0.559891		1.14175	2.56003e-05	0.512094	1.10471e-05	0.348405	8.96511e-06	0.735262	1.30257e-05	0.236367	1.24095e-05	1.14182	2.0855e-05	0.512113	1.03141e-05	0.313752	8.35299e-06	0.721859	1.58109e-05	0.236327	1.35171e-05
07_JNdi_5Ce	7	12:22:51	0.12576	7.26018	3.50337	1.16484	2.2958	0.80729	1.688	4.05223e-05	4.1793e-05	0.572951		1.14175	2.87442e-05	0.512093	1.30438e-05	0.348417	8.87356e-06	0.735253	1.39758e-05	0.236373	1.09329e-05	1.14183	2.11235e-05	0.512111	1.09543e-05	0.313761	7.64969e-06	0.72184	1.62952e-05	0.236315	1.04102e-05
11_JNdi_5Ce	11	12:45:15	0.12576	7.6198	3.42976	1.11059	2.18891	0.769697	1.60938	5.24645e-05	5.04525e-05	0.546245		1.14179	2.75739e-05	0.512083	1.17832e-05	0.348416	7.3584e-06	0.735252	1.20269e-05	0.236361	1.29958e-05	1.14184	1.95354e-05	0.512101	9.66322e-06	0.313744	7.24417e-06	0.721856	1.41354e-05	0.23633	1.2246e-05
													Average +/-2SD:	1.14176	3.49588e-05	0.512088	9.96822e-06	0.348412	1.01476e-05			0.23637	1.48478e-05	1.14183	2.02075e-05	0.512106	1.08029e-05			0.721852	1.50622e-05	0.236328	1.64602e-05
03_JNdi_5Ce	3	12:00:31	0.125763	7.06748	3.41555	1.13624	2.23959	0.787552	1.64683	3.98951e-05	4.16407e-05	0.5591		1.14174	2.83821e-05	0.512085	1.3937e-05	0.34841	8.04702e-06	0.735326	1.56178e-05	0.236381	1.21983e-05	1.14183	2.15608e-05	0.512102	1.31335e-05	0.313799	7.99684e-06	0.721849	1.32758e-05	0.236334	1.15523e-05
05_JNdi_5Ce	5	12:11:40	0.125763	7.0811	3.4218	1.1383	2.24349	0.788876	1.64955	4.06082e-05	4.02358e-05	0.559891		1.14174	2.56006e-05	0.512094	1.10471e-05	0.348405	8.96511e-06	0.735262	1.30257e-05	0.236367	1.24095e-05	1.14181	2.08555e-05	0.512114	1.0314e-05	0.313755	8.35315e-06	0.721855	1.58105e-05	0.236323	1.3517e-05
07_JNdi_5Ce	7	12:22:51	0.125763	7.26018	3.50337	1.16484	2.2958	0.80729	1.688	4.05223e-05	4.1793e-05	0.572951		1.14174	2.87434e-05	0.512093	1.30438e-05	0.348417	8.87356e-06	0.735253	1.39758e-05	0.236373	1.09329e-05	1.14183	2.11238e-05	0.512112	1.09544e-05	0.313764	7.64969e-06	0.721836	1.62947e-05	0.236311	1.04097e-05
11_JNdi_5Ce	11	12:45:15	0.125763	7.6198	3.42976	1.11059	2.18891	0.769697	1.60938	5.24645e-05	5.04525e-05	0.546245		1.14178	2.75744e-05	0.512083	1.17832e-05	0.348416	7.3584e-06	0.735252	1.20269e-05	0.236361	1.29958e-05	1.14184	1.95359e-05	0.512103	9.66306e-06	0.313747	7.24454e-06	0.721852	1.41351e-05	0.236326	1.22457e-05
													Average +/-2SD:	1.14175	3.40903e-05	0.512088	9.96822e-06	0.348412	1.01476e-05			0.23637	1.48478e-05	1.14183	1.9993e-05	0.512108	1.07329e-05			0.721848	1.49532e-05	0.236324	1.64148e-05
03_JNdi_5Ce	3	12:00:31	0.125765	7.06748	3.41555	1.13624	2.23959	0.787552	1.64683	3.98951e-05	4.16407e-05	0.5591		1.14173	2.83816e-05	0.512085	1.3937e-05	0.34841	8.04702e-06	0.735326	1.56178e-05	0.236381	1.21983e-05	1.14182	2.15608e-05	0.512103	1.31334e-05	0.313801	7.99706e-06	0.721846	1.32755e-05	0.236332	1.15521e-05
05_JNdi_5Ce	5	12:11:40	0.125765	7.0811	3.4218	1.1383	2.24349	0.788876	1.64955	4.06082e-05	4.02358e-05	0.559891		1.14173	2.56008e-05	0.512094	1.10471e-05	0.348405	8.96511e-06	0.735262	1.30257e-05	0.236367	1.24095e-05	1.14181	2.08558e-05	0.512115	1.03139e-05	0.313757	8.35326e-06	0.721853	1.58102e-05	0.236321	1.35169e-05
07_JNdi_5Ce	7	12:22:51	0.125765	7.26018	3.50337	1.16484	2.2958	0.80729	1.688	4.05223e-05	4.1793e-05	0.572951		1.14173	2.87428e-05	0.512093	1.30438e-05	0.348417	8.87356e-06	0.735253	1.39758e-05	0.236373	1.09329e-05	1.14183	2.1124e-05	0.512113	1.09544e-05	0.313766	7.6497e-06	0.721833	1.62943e-05	0.236309	1.04093e-05
11_JNdi_5Ce	11	12:45:15	0.125765	7.6198	3.42976	1.11059	2.18891	0.769697	1.60938	5.24645e-05	5.04525e-05	0.546245		1.14177	2.75747e-05	0.512083	1.17832e-05	0.348416	7.3584e-06	0.735252	1.20269e-05	0.236361	1.29958e-05	1.14184	1.95362e-05	0.512104	9.66296e-06	0.313749	7.24478e-06	0.721849	1.41349e-05	0.236323	1.22455e-05
													Average +/-2SD:	1.14174	3.35114e-05	0.512088	9.96822e-06	0.348412	1.01476e-05			0.23637	1.48478e-05	1.14183	1.98511e-05	0.512109	1.06868e-05			0.721845	1.4885e-05	0.236321	1.63887e-05
03_JNdi_5Ce	3	12:00:31	0.125768	7.06748	3.41555	1.13624	2.23959	0.787552	1.64683	3.98951e-05	4.16407e-05	0.5591		1.14172	2.83809e-05	0.512085	1.3937e-05	0.34841	8.04702e-06	0.735326	1.56178e-05	0.236381	1.21983e-05	1.14182	2.15607e-05	0.512105	1.31333e-05	0.313803	7.99738e-06	0.721842	1.32752e-05	0.236328	1.15519e-05
05_JNdi_5Ce	5	12:11:40	0.125768	7.0811	3.4218	1.1383	2.24349	0.788876	1.64955	4.06082e-05	4.02358e-05	0.559891		1.14172	2.56011e-05	0.512094	1.10471e-05	0.348405	8.96511e-06	0.735262	1.30257e-05	0.236367	1.24095e-05	1.14181	2.08562e-05	0.512117	1.03137e-05	0.313759	8.35343e-06	0.721849	1.58098e-05	0.236317	1.35168e-05
07_JNdi_5Ce	7	12:22:51	0.125768	7.26018	3.50337	1.16484	2.2958	0.80729	1.688	4.05223e-05	4.1793e-05	0.572951		1.14172	2.8742e-05	0.512093	1.30438e-05	0.348417	8.87356e-06	0.735253	1.39758e-05	0.236373	1.09329e-05	1.14183	2.11243e-05	0.512115	1.09545e-05	0.313768	7.6497e-06	0.721829	1.62938e-05	0.236305	1.04088e-05
11_JNdi_5Ce	11	12:45:15	0.125768	7.6198	3.42976	1.11059	2.18891	0.769697	1.60938	5.24645e-05	5.04525e-05	0.546245		1.14176	2.75752e-05	0.512083	1.17832e-05	0.348416	7.3584e-06	0.735252	1.20269e-05	0.236361	1.29958e-05	1.14183	1.95367e-05	0.512106	9.66281e-06	0.313752	7.24515e-06	0.721844	1.41347e-05	0.236318	1.22453e-05
													Average +/-2SD:	1.14173	3.26432e-05	0.512088	9.96822e-06	0.348412	1.01476e-05			0.23637	1.48478e-05	1.14182	1.96398e-05	0.51211	1.06187e-05			0.721841	1.47896e-05	0.236317	1.63558e-05
03_JNdi_5Ce	3	12:00:31	0.12577	7.06748	3.41555	1.13624	2.23959	0.787552	1.64683	3.98951e-05	4.16407e-05	0.5591		1.14171	2.83804e-05	0.512085	1.3937e-05	0.34841	8.04702e-06	0.735326	1.56178e-05	0.236381	1.21983e-05	1.14182	2.15607e-05	0.512106	1.31333e-05	0.313805	7.9976e-06	0.721839	1.32749e-05	0.236325	1.15517e-05
05_JNdi_5Ce	5	12:11:40	0.12577	7.0811	3.4218	1.1383	2.24349	0.788876	1.64955	4.06082e-05	4.02358e-05	0.559891		1.14171	2.56013e-05	0.512094	1.10471e-05	0.348405	8.96511e-06	0.735262	1.30257e-05	0.236367	1.24095e-05	1.1418	2.08565e-05	0.512118	1.03136e-05	0.313761	8.35354e-06	0.721846	1.58095e-05	0.236314	1.35167e-05
07_JNdi_5Ce	7	12:22:51	0.12577	7.26018	3.50337	1.16484	2.2958	0.80729	1.688	4.05223e-05	4.1793e-05	0.572951		1.14172	2.87415e-05	0.512093	1.30438e-05	0.348417	8.87356e-06	0.735253	1.39758e-05	0.236373	1.09329e-05	1.14182	2.11245e-05	0.512116	1.09546e-05	0.31377	7.64971e-06	0.721826	1.62934e-05	0.236302	1.04084e-05
11_JNdi_5Ce	11	12:45:15	0.12577	7.6198	3.42976	1.11059	2.18891	0.769697	1.60938	5.24645e-05	5.04525e-05	0.546245		1.14175	2.75755e-05	0.512083	1.17832e-05	0.348416	7.3584e-06	0.735252	1.20269e-05	0.236361	1.29958e-05	1.14183	1.9537e-05	0.512107	9.66271e-06	0.313754	7.2454e-06	0.721841	1.41345e-05	0.236315	1.22451e-05
													Average +/-2SD:	1.14172	3.20644e-05	0.512088	9.96822e-06	0.348412	1.01476e-05			0.23637	1.48478e-05	1.14182	1.95e-05	0.512111	1.05739e-05			0.721838	1.47306e-05	0.236314	1.63381e-05
03_JNdi_5Ce	3	12:00:31	0.125775	7.06748	3.41555	1.13624	2.23959	0.787552	1.64683	3.98951e-05	4.16407e-05	0.5591		1.1417	2.83792e-05	0.512085	1.3937e-05	0.34841	8.04702e-06	0.735326	1.56178e-05	0.236381	1.21983e-05	1.14181	2.15606e-05	0.512108	1.31331e-05	0.31381	7.99815e-06	0.721833	1.32743e-05	0.236318	1.15514e-05
05_JNdi_5Ce	5	12:11:40	0.125775	7.0811	3.4218	1.1383	2.24349	0.788876	1.64955	4.06082e-05	4.02358e-05	0.559891		1.1417	2.56019e-05	0.512094	1.10471e-05	0.348405	8.96511e-06	0.735262	1.30257e-05	0.236367	1.24095e-05	1.1418	2.08573e-05	0.51212	1.03134e-05	0.313766	8.35382e-06	0.721839	1.58089e-05	0.236308	1.35165e-05
07_JNdi_5Ce	7	12:22:51	0.125775	7.26018	3.50337	1.16484	2.2958	0.80729	1.688	4.05223e-05	4.1793e-05	0.572951		1.1417	2.87402e-05	0.512093	1.30438e-05	0.348417	8.87356e-06	0.735253	1.39758e-05	0.236373	1.09329e-05	1.14182	2.1125e-05	0.512118	1.09547e-05	0.313775	7.64972e-06	0.721819	1.62925e-05	0.236295	1.04075e-05
11_JNdi_5Ce	11	12:45:15	0.125775	7.6198	3.42976	1.11059	2.18891	0.769697	1.60938	5.24645e-05	5.04525e-05	0.546245		1.14173	2.75763e-05	0.512083	1.17832e-05	0.348416	7.3584e-06	0.735252	1.20269e-05	0.236361	1.29958e-05	1.14183	1.95377e-05	0.512109	9.66245e-06	0.313759	7.24601e-06	0.721834	1.4134e-05	0.236308	1.22447e-05
													Average +/-2SD:	1.14171	3.06178e-05	0.512088	9.96822e-06	0.348412	1.01476e-05			0.23637	1.48478e-05	1.14181	1.91546e-05	0.512114	1.04643e-05			0.721831	1.45996e-05	0.236307	1.63084e-05
03_JNdi_5Ce	3	12:00:31	0.1258	7.06748	3.41555	1.13624	2.23959	0.787552	1.64683	3.98951e-05	4.16407e-05	0.5591		1.14161	2.83731e-05	0.512085	1.3937e-05	0.34841	8.04702e-06	0.735326	1.56178e-05	0.236381	1.21983e-05	1.14179	2.15602e-05	0.51212	1.31323e-05	0.313832	8.00088e-06	0.721796	1.37082e-05	0.236285	1.15495e-05
05_JNdi_5Ce	5	12:11:40	0.1258	7.0811	3.4218	1.1383	2.24349	0.788876	1.64955	4.06082e-05	4.02358e-05	0.559891		1.14162	2.56045e-05	0.512094	1.10471e-05	0.348405	8.96511e-06	0.735262	1.30257e-05	0.236367	1.24095e-05	1.14177	2.0861e-05	0.512132	1.03122e-05	0.313788	8.35523e-06	0.721805	1.58054e-05	0.236274	1.35154e-05
07_JNdi_5Ce	7	12:22:51	0.1258	7.26018	3.50337	1.16484	2.2958	0.80729	1.688	4.05223e-05	4.1793e-05	0.572951		1.14162	2.87336e-05	0.512093	1.30438e-05	0.348417	8.87356e-06	0.735253	1.39758e-05	0.236373	1.09329e-05	1.14179	2.11275e-05	0.51213	1.09552e-05	0.313797	7.64978e-06	0.721785	1.6288e-05	0.236262	1.04031e-05
11_JNdi_5Ce	11	12:45:15	0.1258	7.6198	3.42976	1.11059	2.18891	0.769697	1.60938	5.24645e-05	5.04525e-05	0.546245		1.14164	2.75804e-05	0.512083	1.17832e-05	0.348416	7.3584e-06	0.735252	1.20269e-05	0.236361	1.29958e-05	1.1418	1.95415e-05	0.512123	9.66118e-06	0.313784	7.24911e-06	0.721796	1.41317e-05	0.236272	1.22426e-05
													Average +/-2SD:	1.14162	2.3393e-05	0.512088	9.96822e-06	0.348412	1.01476e-05			0.23637	1.48478e-05	1.14179	1.75236e-05	0.512126	9.96884e-06			0.721796	1.40819e-05	0.236273	1.64758e-05

## Sheet: Ce-doping dilution series
Ce-Nd dilution series (~10 ppb Nd, 15.08.2024)
JNdi-1 data presented in Fig. 2 of the main text.
Isobaric interference of 142Ce on 142Nd corrected with 142Ce/140Ce = 0.125768 (see main text for more details). Ce/Nd calculated from mass bias corrected 140Ce/144Nd. Measured with X-skimmer and Jet sampler cones.
Pure JNdi-1 results
Raw data														Mass bias corrected ratios using 146Nd/144Nd										Mass bias corrected ratios using 145Nd/142Nd
Sample ID	Run #	Analysis time	140Ce (V)	142Nd (V)	143Nd (V)	144Nd (V)	145Nd (V)	146Nd (V)	147Sm (V)	149Sm (V)	150Nd (V)	Ce/Nd		142Nd/144Nd	2SE	143Nd/144Nd	2SE	145Nd/144Nd	2SE	146Nd/144Nd (raw ratio)	2SE	150Nd/144Nd	2SE	140Ce/144Nd	2SE	142Nd/144Nd	2SE	143Nd/144Nd	2SE	145Nd/144Nd	2SE	145Nd/142Nd (raw ratio)	2SE	146Nd/144Nd	2SE	150Nd/144Nd	2SE
JNdi_10a	1	20:44:19	0.000614772	2.50126	1.13129	2.22762	0.78253	1.63464	8.39839e-06	1.3511e-05	0.552617	7.67379e-05		1.14156	3.36666e-05	0.512048	1.25713e-05	0.348415	5.68653e-06	0.733805	1.25942e-05	0.236345	1.3621e-05	0.000285188	3.69324e-05	1.14177	2.17773e-05	0.512093	9.4903e-06	0.348381	6.64479e-06	0.312864	7.48667e-06	0.721777	1.44312e-05	0.236228	1.06815e-05
JNdi_10b	2	20:49:31	0.000663117	2.58258	1.1681	2.30025	0.808071	1.68815	2.40712e-05	1.43328e-05	0.570806	8.03666e-05		1.14163	3.20185e-05	0.512054	1.25002e-05	0.348398	6.9228e-06	0.733896	1.0998e-05	0.236327	1.20903e-05	0.000298673	5.04657e-05	1.14176	1.98659e-05	0.512085	1.11183e-05	0.348379	6.06158e-06	0.312903	7.04752e-06	0.721813	1.34431e-05	0.236244	1.04266e-05
JNdi_10c	3	20:55:45	0.000515931	2.55912	1.15746	2.27915	0.80061	1.67253	1.34693e-05	1.39487e-05	0.565429	6.29884e-05		1.14165	3.4252e-05	0.512068	1.16378e-05	0.348392	6.4121e-06	0.733845	1.48906e-05	0.236319	1.21049e-05	0.000234089	2.62341e-05	1.14175	1.81845e-05	0.512093	1.0183e-05	0.348378	5.54856e-06	0.312854	6.75395e-06	0.72183	1.38995e-05	0.236256	1.24675e-05
JNdi_10e	4	21:01:58	0.000514096	2.52542	1.14222	2.24919	0.790122	1.65054	1.44808e-05	1.09604e-05	0.55804	6.36873e-05		1.14163	3.15116e-05	0.512063	1.18752e-05	0.348409	7.60347e-06	0.733846	1.57206e-05	0.23634	1.17058e-05	0.000236687	3.10546e-05	1.14178	1.97731e-05	0.512095	1.00199e-05	0.348385	6.03328e-06	0.312877	9.87436e-06	0.721801	1.90442e-05	0.236244	1.35494e-05
JNdi_10f	6	21:14:24	0.000472742	2.53916	1.14845	2.26145	0.794404	1.65953	1.51342e-05	7.86038e-06	0.56105	5.82166e-05		1.14161	3.11147e-05	0.512062	1.10398e-05	0.348398	7.81662e-06	0.733843	1.28576e-05	0.23633	1.2295e-05	0.000216355	1.99902e-05	1.14175	2.13525e-05	0.512099	1.01223e-05	0.348376	6.51519e-06	0.312868	7.79167e-06	0.721813	1.65839e-05	0.236245	1.24898e-05
JNdi_10g	8	21:26:52	0.000418508	2.54161	1.1495	2.26347	0.795122	1.66092	1.34786e-05	1.54645e-05	0.561486	5.1456e-05		1.14162	3.68823e-05	0.51206	1.46147e-05	0.348413	7.94932e-06	0.733797	1.39514e-05	0.236347	1.42407e-05	0.000191231	1.62225e-05	1.14178	2.24151e-05	0.512098	1.20926e-05	0.348386	6.8394e-06	0.31285	7.21086e-06	0.721799	1.51219e-05	0.236239	1.21777e-05
JNdi_10h	10	21:39:20	0.000536555	2.50631	1.13357	2.23203	0.784066	1.63788	2.31867e-05	1.06269e-05	0.553683	6.68866e-05		1.14164	2.70291e-05	0.512076	1.13249e-05	0.348404	8.79232e-06	0.733806	1.2862e-05	0.236331	1.0664e-05	0.000248577	2.36811e-05	1.14178	1.8833e-05	0.512105	1.04458e-05	0.348385	5.74643e-06	0.312844	1.02826e-05	0.721817	1.59944e-05	0.236242	1.51503e-05
JNdi_10i	12	21:51:48	0.00194387	2.507	1.13379	2.23253	0.784231	1.63825	1.94547e-05	9.82704e-06	0.553824	0.000235502		1.14162	2.97475e-05	0.512063	1.2017e-05	0.348402	7.00278e-06	0.733808	1.78322e-05	0.236335	1.25249e-05	0.000875217	0.000692167	1.14176	2.00547e-05	0.512097	8.77281e-06	0.348378	6.11918e-06	0.312847	1.13842e-05	0.721809	1.72785e-05	0.236245	1.11863e-05
JNdi_10j	14	22:04:16	0.000621467	2.4873	1.12496	2.21513	0.778126	1.62554	2.39172e-05	9.39498e-06	0.549527	7.80679e-05		1.14166	3.37284e-05	0.512071	1.11309e-05	0.348398	7.1032e-06	0.733837	1.17347e-05	0.236322	8.61706e-06	0.000290131	3.10228e-05	1.14177	2.14209e-05	0.512093	1.07016e-05	0.348382	6.53606e-06	0.31285	7.75335e-06	0.721834	1.4949e-05	0.236255	1.17655e-05
JNdi_10k	16	22:16:43	0.000818524	2.51746	1.1386	2.24212	0.78766	1.6454	-5.54984e-06	1.60911e-05	0.556336	0.000101881		1.14161	3.69016e-05	0.51205	1.46261e-05	0.348414	6.59515e-06	0.733854	1.6013e-05	0.236353	1.40913e-05	0.000378628	7.86288e-05	1.14178	1.80339e-05	0.512088	1.1435e-05	0.348387	5.5026e-06	0.312894	8.99066e-06	0.721794	1.93786e-05	0.236245	9.07349e-06
JNdi_10l	18	22:29:13	0.000956829	2.52487	1.14192	2.24853	0.789871	1.65004	1.43306e-05	1.50838e-05	0.557815	0.000118425		1.14166	2.97705e-05	0.51207	1.39542e-05	0.348401	6.71694e-06	0.733834	1.49213e-05	0.236325	1.10215e-05	0.000440112	4.68408e-05	1.14178	1.61916e-05	0.512099	1.05687e-05	0.348387	4.94047e-06	0.312852	6.91044e-06	0.72183	1.67075e-05	0.236253	1.0359e-05
JNdi_10m	20	22:41:42	0.0013197	2.52779	1.14323	2.25105	0.790741	1.65182	1.6734e-05	1.21258e-05	0.558401	0.000163184		1.14163	3.12362e-05	0.512073	1.16007e-05	0.348405	6.71748e-06	0.733801	1.62969e-05	0.236338	1.08021e-05	0.000606455	4.39279e-05	1.14177	1.78016e-05	0.512105	1.05796e-05	0.348381	5.43171e-06	0.312843	9.15372e-06	0.721806	1.68814e-05	0.236251	1.20537e-05
JNdi_10a	22	22:54:10	0.00166295	2.51534	1.13751	2.23981	0.786757	1.64344	2.65623e-05	1.55461e-05	0.555471	0.000193489		1.14161	3.54549e-05	0.512054	1.41099e-05	0.348402	6.96375e-06	0.733745	1.52584e-05	0.236329	1.31643e-05	0.000719162	6.16298e-05	1.14176	2.0891e-05	0.512085	1.27828e-05	0.34838	6.37436e-06	0.312812	7.68549e-06	0.721802	1.40604e-05	0.23623	1.06073e-05
JNdi_10b	23	23:00:23	0.0010779	2.5065	1.1336	2.23215	0.784108	1.63794	2.22656e-05	1.70244e-05	0.553693	0.000125006		1.1416	3.44185e-05	0.512056	1.44403e-05	0.348409	7.73799e-06	0.733802	1.30766e-05	0.236333	1.28717e-05	0.000464622	3.2407e-05	1.14178	2.04763e-05	0.512095	1.10843e-05	0.348385	6.24782e-06	0.312848	8.81817e-06	0.721794	1.58507e-05	0.236234	1.06761e-05
JNdi_10c	24	23:06:36	0.000908479	2.46539	1.11503	2.19556	0.771254	1.61107	2.33401e-05	5.2222e-06	0.544625	0.000110579		1.14159	2.85696e-05	0.512066	1.06239e-05	0.348408	6.85514e-06	0.733787	1.21159e-05	0.236347	9.66897e-06	0.000411003	3.51288e-05	1.14177	2.20631e-05	0.512105	9.60421e-06	0.348382	6.732e-06	0.312845	7.35089e-06	0.721792	1.23408e-05	0.236241	9.6384e-06
JNdi_10e	25	23:12:50	0.000833083	2.48498	1.12391	2.21314	0.777431	1.62408	1.51314e-05	1.29941e-05	0.54906	9.93991e-05		1.14162	2.89193e-05	0.512061	1.2017e-05	0.348396	8.52773e-06	0.733838	1.52179e-05	0.236334	1.14199e-05	0.000369448	3.21099e-05	1.14175	2.31603e-05	0.512096	8.94817e-06	0.348377	7.06678e-06	0.312864	8.91408e-06	0.721811	1.59901e-05	0.236244	1.27552e-05
												Average +/-2SD:		1.14162	4.92856e-05	0.512062	1.58554e-05	0.348404	1.30191e-05	0.733821	6.72039e-05	0.236335	1.8887e-05	0.000391599	0.000376312	1.14177	2.37305e-05	0.512096	1.23313e-05	0.348382	7.24075e-06	0.312857	4.1649e-05	0.721808	2.97929e-05	0.236244	1.58171e-05
Ce-doped JNdi-1 results
10Nd+0.2Ce	5	21:08:11	0.151493	2.70879	1.2164	2.39515	0.841362	1.75761	2.01237e-05	1.70999e-05	0.594177	0.0176014		1.14165	2.79179e-05	0.512076	1.11498e-05	0.348398	7.25651e-06	0.733818	1.10241e-05	0.23633	1.12073e-05	0.0654135	2.27818e-05	1.14176	1.93729e-05	0.512102	1.00248e-05	0.34838	5.91117e-06	0.312845	7.28805e-06	0.721825	1.25474e-05	0.236256	9.79223e-06
10Nd+0.5Ce	7	21:20:38	0.409013	2.83521	1.25865	2.47832	0.870565	1.81851	1.32703e-05	1.44332e-05	0.614703	0.0459238		1.14163	2.94138e-05	0.512064	1.30772e-05	0.348406	5.55046e-06	0.733776	1.29099e-05	0.236339	1.21827e-05	0.170671	4.78958e-05	1.14178	1.30997e-05	0.512095	1.07894e-05	0.348384	3.99705e-06	0.312824	5.63623e-06	0.721796	1.31108e-05	0.236243	9.65923e-06
10Nd+1Ce	9	21:33:06	0.814932	2.7489	1.19611	2.35517	0.827308	1.72812	2.4023e-05	1.8861e-05	0.584164	0.0962821		1.14162	3.11113e-05	0.512064	1.18105e-05	0.348412	8.42447e-06	0.733759	1.50849e-05	0.23635	1.2879e-05	0.357822	8.21339e-05	1.14179	2.10243e-05	0.512099	1.02063e-05	0.348387	6.41504e-06	0.312822	8.78537e-06	0.721795	1.56626e-05	0.236252	1.36879e-05
10Nd+1.5Ce	11	21:45:33	1.21411	2.66778	1.13637	2.23753	0.785958	1.64187	2.70258e-05	2.01454e-05	0.555013	0.150984		1.14165	2.75879e-05	0.512076	1.16004e-05	0.348389	7.91776e-06	0.733783	1.35805e-05	0.236336	1.04348e-05	0.561113	0.000174026	1.14175	2.31316e-05	0.512097	1.06898e-05	0.348376	7.05803e-06	0.312823	9.1562e-06	0.721833	1.7419e-05	0.236273	1.11581e-05
10Nd+2Ce	13	21:58:02	1.72412	2.71881	1.12994	2.22484	0.781516	1.63252	3.24204e-05	2.91669e-05	0.551828	0.215633		1.14165	3.35847e-05	0.512075	1.38229e-05	0.3484	8.16839e-06	0.733776	1.43879e-05	0.236332	1.49488e-05	0.801374	0.00019308	1.14176	2.25985e-05	0.512103	1.17849e-05	0.34838	6.89538e-06	0.312821	9.43233e-06	0.721813	1.76365e-05	0.236246	1.35276e-05
10Nd+5Ce	15	22:10:30	4.34226	3.7232	1.43277	2.82127	0.991044	2.0703	2.8705e-05	2.09032e-05	0.699918	0.428324		1.14162	2.49512e-05	0.51206	1.24013e-05	0.348398	8.53604e-06	0.733817	1.288e-05	0.236344	9.86926e-06	1.59182	0.000183377	1.14176	2.18104e-05	0.512095	9.74863e-06	0.348379	6.65491e-06	0.312849	7.95648e-06	0.721817	1.50861e-05	0.236263	1.25325e-05
10Nd+10Ce	17	22:22:57	9.55807	4.33984	1.40982	2.77579	0.975021	2.03661	4.15727e-05	3.14529e-05	0.68833	0.957901		1.14173	2.36212e-05	0.512076	1.0402e-05	0.34841	6.27602e-06	0.733711	1.55017e-05	0.236343	9.84699e-06	3.55993	0.0019549	1.14182	1.72823e-05	0.512095	1.04556e-05	0.348398	5.27325e-06	0.312754	9.13774e-06	0.721849	1.0795e-05	0.236291	1.10287e-05
10Nd+15Ce	19	22:35:27	14.2173	4.76687	1.33342	2.62537	0.922133	1.92615	4.52851e-05	3.30643e-05	0.650923	1.5062		1.14176	2.44029e-05	0.512056	1.15716e-05	0.348398	6.14119e-06	0.733675	1.53665e-05	0.236336	1.19537e-05	5.59764	0.00180927	1.1418	1.87593e-05	0.512068	1.14092e-05	0.348392	5.72394e-06	0.312718	1.1687e-05	0.721872	1.24464e-05	0.236311	1.21129e-05
10Nd+20Ce	21	22:47:56	19.0136	5.19036	1.2475	2.45621	0.862709	1.80198	5.59382e-05	4.55297e-05	0.608973	2.15278		1.14182	2.00811e-05	0.512051	8.81604e-06	0.3484	6.557e-06	0.733649	1.27118e-05	0.236357	1.06191e-05	8.00055	0.00283046	1.14183	1.47075e-05	0.51206	8.38355e-06	0.348401	4.48763e-06	0.312688	8.48876e-06	0.721892	1.15033e-05	0.236352	1.01103e-05
												Average +/-2SD:		1.14165	6.85531e-05	0.51207	1.32204e-05	0.348402	1.48162e-05	0.733777	6.73985e-05	0.236339	1.32692e-05			1.14177	4.50527e-05	0.512098	6.11597e-06	0.348383	1.37467e-05	0.31282	5.76786e-05	0.721818	3.55886e-05	0.236261	3.14121e-05

## Sheet: Reference materials
JNdi-1 and rock reference material results
JNdi-1 data presented in Fig. 3 of the main text.
Isobaric interference of 142Ce on 142Nd corrected with 142Ce/140Ce = 0.125768 (see main text for more details). Ce/Nd calcualted from mass bias corrected 140Ce/144Nd. Measured with X-skimmer and Jet sampler cones.
Pure and Ce-doped JNdi-1 (session 1, ~5 ppb Nd, 05.12.2022)
Raw data														Mass bias corrected ratios using 146Nd/144Nd										Mass bias corrected ratios using 145Nd/142Nd
Sample ID	Run #	Analysis time	140Ce (V)	142Nd (V)	143Nd (V)	144Nd (V)	145Nd (V)	146Nd (V)	147Sm (V)	149Sm (V)	150Nd (V)	Ce/Nd		142Nd/144Nd	2SE	143Nd/144Nd	2SE	145Nd/144Nd	2SE	146Nd/144Nd (raw ratio)	2SE	150Nd/144Nd	2SE	140Ce/144Nd	2SE	142Nd/144Nd	2SE	143Nd/144Nd	2SE	145Nd/144Nd	2SE	145Nd/142Nd (raw ratio)	2SE	146Nd/144Nd	2SE	150Nd/144Nd	2SE
02_JNdi_5pp	2	11:56:05	0.0011071	2.33643	1.05781	2.08509	0.733285	1.53343	2.76352e-05	2.28632e-05	0.5207	0.000143684		1.14175	3.30045e-05	0.512097	1.21178e-05	0.348416	9.03585e-06	0.735432	1.36369e-05	0.236366	1.16234e-05	0.000533987	6.72365e-06	1.14184	2.39152e-05	0.51212	1.11155e-05	0.348405	7.29713e-06	0.31387	9.75314e-06	0.721851	1.80573e-05	0.236318	1.4771e-05
03_JNdi_5Ce	3	12:00:31	7.06748	3.41555	1.13624	2.23959	0.787552	1.64683	3.98951e-05	4.16407e-05	0.5591	0.881964		1.14172	2.83809e-05	0.512085	1.3937e-05	0.34841	8.04702e-06	0.735326	1.56178e-05	0.236381	1.21983e-05	3.27772	0.00169946	1.14182	2.15607e-05	0.512105	1.31333e-05	0.348398	6.57871e-06	0.313803	7.99738e-06	0.721842	1.32752e-05	0.236328	1.15519e-05
04_JNdi_5pp	4	12:06:06	0.00174331	2.42118	1.09609	2.16044	0.759722	1.58866	2.60346e-05	2.30988e-05	0.539344	0.000219971		1.14175	2.38826e-05	0.512091	1.18052e-05	0.348409	7.77772e-06	0.735345	1.05714e-05	0.236367	1.13937e-05	0.000817496	2.94433e-05	1.14183	1.879e-05	0.51211	1.04777e-05	0.3484	5.73331e-06	0.313813	7.22463e-06	0.721856	1.34718e-05	0.236328	1.26393e-05
05_JNdi_5Ce	5	12:11:40	7.0811	3.4218	1.1383	2.24349	0.788876	1.64955	4.06082e-05	4.02358e-05	0.559891	0.881943		1.14172	2.56011e-05	0.512094	1.10471e-05	0.348405	8.96511e-06	0.735262	1.30257e-05	0.236367	1.24095e-05	3.27764	0.00162208	1.14181	2.08562e-05	0.512117	1.03137e-05	0.348394	6.36375e-06	0.313759	8.35343e-06	0.721849	1.58098e-05	0.236317	1.35168e-05
06_JNdi_5pp	6	12:17:15	0.00200239	2.45531	1.11149	2.1908	0.770365	1.61088	2.57404e-05	2.5198e-05	0.546829	0.000253509		1.14169	2.69716e-05	0.512078	9.30183e-06	0.348404	6.70235e-06	0.735298	1.2297e-05	0.236372	1.14512e-05	0.000942139	2.96949e-05	1.14179	1.63932e-05	0.512101	8.5279e-06	0.348389	5.00197e-06	0.313788	5.56278e-06	0.721838	1.54748e-05	0.23632	1.00533e-05
07_JNdi_5Ce	7	12:22:51	7.26018	3.50337	1.16484	2.2958	0.80729	1.688	4.05223e-05	4.1793e-05	0.572951	0.883676		1.14172	2.8742e-05	0.512093	1.30438e-05	0.348417	8.87356e-06	0.735253	1.39758e-05	0.236373	1.09329e-05	3.28408	0.00135562	1.14183	2.11243e-05	0.512115	1.09545e-05	0.348399	6.44555e-06	0.313768	7.6497e-06	0.721829	1.62938e-05	0.236305	1.04088e-05
08_JNdi_5pp	8	12:28:26	0.00211946	2.44186	1.10543	2.1788	0.766172	1.60211	2.57517e-05	2.42133e-05	0.543867	0.000266061		1.14172	3.77134e-05	0.512088	1.38526e-05	0.348413	7.76279e-06	0.735318	1.40646e-05	0.236376	1.22603e-05	0.000988786	3.23026e-05	1.14182	1.95308e-05	0.51211	1.0183e-05	0.348397	5.95934e-06	0.313801	9.73172e-06	0.721847	2.20147e-05	0.23631	1.50071e-05
09_JNdi_5Ce*	9	12:34:00	7.36487	3.55639	1.1827	2.3311	0.81971	1.71408	3.80103e-05	4.14952e-05	0.581859	0.882965		1.14179	5.35453e-05	0.512095	1.77187e-05	0.348406	1.42282e-05	0.735314	2.2942e-05	0.23636	1.76431e-05	3.28144	0.00437108	1.14183	4.41259e-05	0.512103	1.58771e-05	0.348399	2.66945e-05	0.313776	1.32352e-05	0.721877	1.89387e-05	0.236338	2.08599e-05
10_JNdi_5pp	10	12:39:41	0.00179198	2.4585	1.11296	2.19364	0.771381	1.61294	2.23901e-05	2.4132e-05	0.547508	0.000225633		1.1417	2.80649e-05	0.512084	1.11012e-05	0.348418	7.82642e-06	0.735279	1.01165e-05	0.236376	1.12948e-05	0.000838541	1.868e-05	1.14182	2.12678e-05	0.512112	9.78753e-06	0.348398	6.48933e-06	0.313793	6.13344e-06	0.721821	1.31431e-05	0.236301	9.17162e-06
11_JNdi_5Ce	11	12:45:15	7.6198	3.42976	1.11059	2.18891	0.769697	1.60938	5.24645e-05	5.04525e-05	0.546245	0.97282		1.14176	2.75752e-05	0.512083	1.17832e-05	0.348416	7.3584e-06	0.735252	1.20269e-05	0.236361	1.29958e-05	3.61537	0.00150294	1.14183	1.95367e-05	0.512106	9.66281e-06	0.348402	5.96112e-06	0.313752	7.24515e-06	0.721844	1.41347e-05	0.236318	1.22453e-05
*Sample probe clogged after cycle 18, data not included in figures and statistics.										Average +/-2SD (no Ce):				1.14172	4.83616e-05	0.512088	1.24323e-05	0.348412	9.94841e-06			0.236372	8.23324e-06			1.14182	3.24714e-05	0.51211	1.19808e-05	0.348398	9.90783e-06			0.721843	2.49735e-05	0.236315	1.80175e-05
										Average +/-2SD (+Ce):				1.14173	3.26432e-05	0.512088	9.96822e-06	0.348412	1.01476e-05			0.23637	1.48478e-05			1.14182	1.96398e-05	0.51211	1.06187e-05	0.348398	5.99259e-06			0.721841	1.47896e-05	0.236317	1.63558e-05
										Average +/-2SD (total):				1.14173	4.25482e-05	0.512088	1.14454e-05	0.348412	1.00407e-05			0.236371	1.16975e-05			1.14182	2.7609e-05	0.51211	1.13958e-05	0.348398	8.4242e-06			0.721842	2.11435e-05	0.236316	1.73698e-05
Pure Ce-doped JNdi-1 (session 2, ~10 and 5 ppb Nd, 06.12.2022)
Raw data														Mass bias corrected ratios using 146Nd/144Nd										Mass bias corrected ratios using 145Nd/142Nd
Sample ID	Run #	Analysis time	140Ce (V)	142Nd (V)	143Nd (V)	144Nd (V)	145Nd (V)	146Nd (V)	147Sm (V)	149Sm (V)	150Nd (V)	Ce/Nd		142Nd/144Nd	2SE	143Nd/144Nd	2SE	145Nd/144Nd	2SE	146Nd/144Nd (raw ratio)	2SE	150Nd/144Nd	2SE	140Ce/144Nd	2SE	142Nd/144Nd	2SE	143Nd/144Nd	2SE	145Nd/144Nd	2SE	145Nd/142Nd (raw ratio)	2SE	146Nd/144Nd	2SE	150Nd/144Nd	2SE
JNDIa_10ppb	1	16:06:07	0.00099981	4.67508	2.11507	4.16597	1.4639	3.05896	3.37826e-05	3.57908e-05	1.03548	6.57986e-05		1.14168	2.175e-05	0.512077	9.27695e-06	0.348407	5.74652e-06	0.734279	9.67875e-06	0.236358	7.92897e-06	0.000244533	2.70639e-06	1.1418	1.31824e-05	0.512101	8.3444e-06	0.348391	4.02229e-06	0.313138	5.69512e-06	0.721822	1.028e-05	0.236285	7.32374e-06
JNDIb_10ppb	2	16:10:33	0.00100316	4.76954	2.15781	4.25013	1.49349	3.12081	3.63779e-05	3.67092e-05	1.05641	6.53045e-05		1.14171	1.79417e-05	0.512084	6.57075e-06	0.34841	5.41863e-06	0.734283	7.8244e-06	0.236347	7.06537e-06	0.000242697	2.9239e-06	1.14181	1.33687e-05	0.512109	6.45928e-06	0.348396	4.07913e-06	0.31314	6.05254e-06	0.721836	9.78237e-06	0.236283	8.93325e-06
JNDIa_5ppb+2.5Ce	3	16:15:58	3.10016	2.5518	0.974992	1.92043	0.674827	1.41017	1.49799e-05	2.0829e-05	0.47736	0.44993		1.1417	3.43376e-05	0.512075	1.33049e-05	0.348402	7.78827e-06	0.734302	1.4763e-05	0.236341	1.1479e-05	1.67211	0.00102153	1.14178	2.01213e-05	0.512097	1.04603e-05	0.348386	6.13951e-06	0.313146	8.78803e-06	0.721843	1.78325e-05	0.236281	1.24321e-05
JNDIc_10ppb	6	16:32:16	0.0014226	4.72017	2.1354	4.20588	1.47792	3.08818	3.62167e-05	3.42681e-05	1.04526	9.1389e-05		1.14172	2.2716e-05	0.512087	8.91689e-06	0.34841	3.66385e-06	0.734256	9.36541e-06	0.236345	9.70263e-06	0.000339637	8.80561e-06	1.14181	1.08973e-05	0.512109	7.85e-06	0.348395	3.32505e-06	0.313119	4.35873e-06	0.721835	1.01495e-05	0.23628	7.46519e-06
JNDIb_5ppb+2.5Ce	7	16:37:42	3.12883	2.57301	0.982954	1.93604	0.680307	1.4216	1.91644e-05	2.15298e-05	0.481237	0.450351		1.14169	3.05675e-05	0.512089	1.11878e-05	0.348404	8.0826e-06	0.734287	1.36293e-05	0.236347	1.22212e-05	1.67368	0.000746304	1.14179	1.97552e-05	0.512111	1.12215e-05	0.348388	6.0278e-06	0.31314	8.2566e-06	0.721839	1.57017e-05	0.236298	1.44476e-05
JNDId_10ppb	14	17:15:45	0.00136714	4.8135	2.17759	4.28891	1.50704	3.14898	3.38704e-05	3.88895e-05	1.06576	8.60035e-05		1.14169	2.36921e-05	0.512082	9.26223e-06	0.348408	4.7598e-06	0.734217	9.44042e-06	0.236356	9.45909e-06	0.000319622	7.31332e-06	1.1418	1.02103e-05	0.512106	8.01814e-06	0.348393	3.11543e-06	0.313097	5.41785e-06	0.721831	1.28297e-05	0.236283	8.13774e-06
JNDIc_5ppb+2.5Ce	16	17:26:37	3.13165	2.57187	0.982235	1.9346	0.679803	1.42046	1.31417e-05	2.14802e-05	0.480798	0.451078		1.14169	3.24535e-05	0.512084	1.296e-05	0.348412	8.43016e-06	0.734245	1.57222e-05	0.236356	1.32275e-05	1.67638	0.000677028	1.14181	2.02754e-05	0.512108	1.18827e-05	0.348395	6.18653e-06	0.313117	9.00123e-06	0.721828	1.76763e-05	0.236288	1.23128e-05
JNDIe_10ppb	24	18:10:14	0.00114781	4.80893	2.1754	4.28429	1.50534	3.14528	2.70448e-05	3.45026e-05	1.0643	7.41285e-05		1.14172	2.05974e-05	0.512087	7.79426e-06	0.348408	4.76377e-06	0.734143	1.16823e-05	0.23635	8.84932e-06	0.00027549	3.88129e-06	1.14181	1.27886e-05	0.512111	7.00178e-06	0.348395	3.90213e-06	0.313041	8.04242e-06	0.721838	1.10871e-05	0.236295	8.51629e-06
JNDId_5ppb+2.5Ce	26	18:21:06	3.1597	2.58365	0.98593	1.94179	0.682287	1.42565	1.15518e-05	1.94101e-05	0.482496	0.453396		1.14168	3.27911e-05	0.512087	1.51909e-05	0.348408	6.82884e-06	0.734189	1.35746e-05	0.236362	1.35168e-05	1.685	0.000578398	1.14179	1.69596e-05	0.51211	1.1486e-05	0.34839	5.17479e-06	0.313078	7.79455e-06	0.721834	1.58746e-05	0.236302	1.13561e-05
JNDIf_10ppb	33	18:59:13	0.00122916	4.87618	2.20597	4.34479	1.52665	3.18994	3.18979e-05	3.6696e-05	1.07964	7.69894e-05		1.14165	2.28522e-05	0.512077	8.62053e-06	0.348407	4.43376e-06	0.734199	9.90446e-06	0.236365	1.00815e-05	0.000286122	4.95131e-06	1.14179	9.81943e-06	0.512105	7.53575e-06	0.348387	2.99615e-06	0.313093	5.71189e-06	0.721817	1.22518e-05	0.236287	7.68532e-06
JNDIe_5ppb+2.5Ce	35	19:10:05	3.19706	2.61167	0.996419	1.96255	0.689613	1.44096	1.16051e-05	2.12749e-05	0.487722	0.453845		1.14172	3.23241e-05	0.512074	1.15889e-05	0.348412	8.73967e-06	0.734237	1.22657e-05	0.236359	1.10747e-05	1.68666	0.000722825	1.14182	2.52837e-05	0.512097	1.12013e-05	0.348397	7.71469e-06	0.3131	7.28835e-06	0.721838	1.51477e-05	0.236301	1.19439e-05
JNDIg_10ppb	37	19:20:58	0.00165866	4.82008	2.18054	4.29488	1.50915	3.15347	2.86617e-05	3.56425e-05	1.06739	0.000103603		1.14169	2.35094e-05	0.512072	7.26355e-06	0.348405	5.62201e-06	0.734244	9.9356e-06	0.23636	9.36345e-06	0.000385031	1.84614e-05	1.1418	1.69042e-05	0.512094	5.85908e-06	0.34839	5.15789e-06	0.313109	5.18414e-06	0.721829	1.02302e-05	0.236296	7.93966e-06
JNDIf_5ppb+2.5Ce	39	19:31:52	3.17137	2.5921	0.989089	1.94815	0.684545	1.43043	8.97297e-06	2.01773e-05	0.484198	0.453629		1.14168	3.46792e-05	0.512077	1.49804e-05	0.348406	8.14071e-06	0.734256	1.42486e-05	0.236363	1.24491e-05	1.68586	0.000676256	1.14178	2.57189e-05	0.512099	1.30928e-05	0.348386	7.84747e-06	0.313117	8.21984e-06	0.721834	1.65518e-05	0.2363	1.6038e-05
										Average +/-2SD (no Ce):				1.14169	4.3151e-05	0.512081	1.06111e-05	0.348408	2.88454e-06			0.236354	1.39049e-05			1.1418	1.8822e-05	0.512105	1.07282e-05	0.348393	5.74305e-06			0.72183	1.47074e-05	0.236287	1.15717e-05
										Average +/-2SD (+Ce):				1.14169	3.01709e-05	0.512081	1.13983e-05	0.348407	7.44079e-06			0.236355	1.63507e-05			1.1418	2.81149e-05	0.512104	1.19501e-05	0.34839	8.57857e-06			0.721836	9.79513e-06	0.236295	1.58072e-05
										Average +/-2SD (total):				1.14169	3.77315e-05	0.512081	1.09894e-05	0.348408	5.51847e-06			0.236355	1.50873e-05			1.1418	2.46153e-05	0.512104	1.1366e-05	0.348392	7.51076e-06			0.721833	1.40818e-05	0.236291	1.58058e-05
BCR-2 (session 2, ~10 ppb Nd, 06.12.2022)
Raw data														Mass bias corrected ratios using 146Nd/144Nd										Mass bias corrected ratios using 145Nd/142Nd
Sample ID	Run #	Analysis time	140Ce (V)	142Nd (V)	143Nd (V)	144Nd (V)	145Nd (V)	146Nd (V)	147Sm (V)	149Sm (V)	150Nd (V)	Ce/Nd		142Nd/144Nd	2SE	143Nd/144Nd	2SE	145Nd/144Nd	2SE	146Nd/144Nd (raw ratio)	2SE	150Nd/144Nd	2SE	140Ce/144Nd	2SE	142Nd/144Nd	2SE	143Nd/144Nd	2SE	145Nd/144Nd	2SE	145Nd/142Nd (raw ratio)	2SE	146Nd/144Nd	2SE	150Nd/144Nd	2SE
BCR-2-2 B4a	4	16:21:22	0.376064	3.86899	1.73026	3.4041	1.19605	2.49899	8.47647e-05	8.10772e-05	0.845596	0.0307684		1.14168	2.55318e-05	0.51261	1.03697e-05	0.348407	6.49076e-06	0.73411	1.03906e-05	0.236355	9.85881e-06	0.114347	5.05097e-05	1.1418	2.03118e-05	0.512633	9.2519e-06	0.348392	6.19763e-06	0.31303	5.56071e-06	0.721832	1.05142e-05	0.236295	8.87069e-06
BCR-2-2 B5a	5	16:26:49	6.458	5.54069	2.13466	4.19926	1.47528	3.08207	2.13526e-05	2.36776e-05	1.0424	0.428169		1.14172	2.0765e-05	0.512609	9.93671e-06	0.348407	5.00292e-06	0.733956	1.08121e-05	0.236355	8.87347e-06	1.59124	0.00108533	1.1418	1.14035e-05	0.512632	8.35508e-06	0.348393	3.4795e-06	0.312922	4.92514e-06	0.721842	1.2622e-05	0.236295	8.2881e-06
BCR-2-1 B6a	8	16:43:06	7.46556	5.6623	2.13139	4.19282	1.47301	3.07733	4.34851e-05	4.47895e-05	1.04081	0.495965		1.1417	2.00366e-05	0.512613	9.12679e-06	0.348406	4.06809e-06	0.733948	1.06637e-05	0.236357	8.82781e-06	1.8432	0.00153652	1.1418	1.03728e-05	0.512634	7.62056e-06	0.348392	3.165e-06	0.312923	5.85141e-06	0.721834	9.74888e-06	0.236295	7.21614e-06
BCR-2-2 B6a	9	16:48:32	0.379014	4.61167	2.0663	4.06516	1.42827	2.98406	5.96026e-05	5.76103e-05	1.00957	0.0259565		1.14168	2.84016e-05	0.512599	1.02639e-05	0.348409	4.60374e-06	0.734061	1.01944e-05	0.236362	1.00206e-05	0.0964644	6.12736e-05	1.1418	1.58759e-05	0.512626	8.35199e-06	0.348392	4.84415e-06	0.312998	5.42409e-06	0.721831	1.14208e-05	0.236287	9.10159e-06
BCR-2-2 B4b	13	17:10:17	0.383898	3.95166	1.76715	3.47656	1.22142	2.55192	8.06421e-05	8.24229e-05	0.86331	0.0307566		1.14167	2.47126e-05	0.512598	1.09257e-05	0.348401	5.73832e-06	0.734044	1.05652e-05	0.236351	9.64075e-06	0.114304	6.84845e-05	1.14178	1.57245e-05	0.51262	7.33244e-06	0.348385	4.79795e-06	0.312981	5.68367e-06	0.721836	1.36881e-05	0.236286	1.02275e-05
BCR-2-2 B5b	15	17:21:12	6.53203	5.62922	2.1704	4.2696	1.49999	3.13367	2.12592e-05	2.516e-05	1.0598	0.42603		1.14172	2.23421e-05	0.512604	7.799e-06	0.348409	5.24457e-06	0.733951	1.10657e-05	0.236348	7.60087e-06	1.58329	0.00100682	1.14181	1.63133e-05	0.512622	6.73008e-06	0.348395	4.97759e-06	0.312914	6.89176e-06	0.721843	9.84398e-06	0.236291	8.00957e-06
BCR-2-1 B6b	17	17:32:03	7.44029	5.69024	2.14542	4.22028	1.48262	3.09734	4.67847e-05	4.64689e-05	1.04748	0.490667		1.14173	2.25047e-05	0.512616	8.23312e-06	0.348407	4.84152e-06	0.733918	1.09357e-05	0.236356	8.8445e-06	1.82351	0.00114959	1.14182	1.18173e-05	0.512635	6.37079e-06	0.348397	3.60575e-06	0.312894	6.57369e-06	0.721846	1.22415e-05	0.236309	9.37734e-06
BCR-2-2 B6b	18	17:37:29	0.37929	4.63639	2.07746	4.08697	1.43591	3.00001	5.65119e-05	5.84565e-05	1.01489	0.0258378		1.14171	2.19746e-05	0.51261	8.91574e-06	0.348407	6.50446e-06	0.734045	1.00344e-05	0.23635	8.80621e-06	0.0960232	6.92477e-05	1.14181	1.62402e-05	0.512632	7.93865e-06	0.348393	4.9553e-06	0.312978	7.36602e-06	0.721835	1.19106e-05	0.236295	1.05518e-05
BCR-2-2 B4c	23	18:04:46	0.373637	3.87631	1.73352	3.41021	1.19805	2.50296	6.95901e-05	7.33709e-05	0.84658	0.0305106		1.1417	2.46965e-05	0.512603	7.73943e-06	0.348406	5.44419e-06	0.733965	1.23482e-05	0.236353	9.27123e-06	0.113389	7.29687e-05	1.14179	1.50036e-05	0.512623	7.28367e-06	0.348388	4.57796e-06	0.312931	5.38169e-06	0.721835	1.16405e-05	0.236291	8.44056e-06
BCR-2-2 B5c	25	18:15:39	6.53927	5.5747	2.14536	4.22018	1.48259	3.09729	1.57488e-05	2.36456e-05	1.04746	0.431385		1.1417	1.75826e-05	0.512613	8.49199e-06	0.348407	4.08096e-06	0.733927	8.0731e-06	0.236354	7.91346e-06	1.60319	0.00086807	1.1418	1.14742e-05	0.512635	7.98798e-06	0.348392	3.50106e-06	0.312904	4.32633e-06	0.721834	7.7211e-06	0.236293	7.59964e-06
BCR-2-1 B6c	27	18:26:31	7.60178	5.72821	2.15324	4.23561	1.48797	3.10846	5.71121e-05	5.79165e-05	1.05116	0.499661		1.14173	2.33306e-05	0.512608	9.53225e-06	0.348407	5.7039e-06	0.733891	1.15648e-05	0.236359	9.6284e-06	1.85693	0.00141841	1.1418	1.46519e-05	0.512625	7.38363e-06	0.348393	4.47066e-06	0.312874	5.47924e-06	0.721845	1.27212e-05	0.236306	7.53313e-06
BCR-2-2 B6c	28	18:31:57	0.392297	4.76113	2.13309	4.19637	1.47428	3.08012	4.0506e-05	4.53065e-05	1.0419	0.0260314		1.1417	1.9647e-05	0.512603	7.75688e-06	0.348406	5.35707e-06	0.733998	8.11364e-06	0.23636	7.44761e-06	0.0967427	7.73779e-05	1.1418	1.52065e-05	0.512622	7.22923e-06	0.348392	4.6399e-06	0.312948	5.12711e-06	0.721839	8.92513e-06	0.236301	7.88276e-06
BCR-2-2 B4d	32	18:53:45	0.382884	3.91743	1.75171	3.44614	1.21079	2.52965	7.40207e-05	7.28298e-05	0.855794	0.0309388		1.14171	2.31206e-05	0.512614	1.05514e-05	0.348413	4.98767e-06	0.734057	8.83654e-06	0.236345	8.5427e-06	0.11498	7.94101e-05	1.14182	1.50835e-05	0.512637	9.04574e-06	0.348397	4.60236e-06	0.312993	5.47115e-06	0.721835	1.11094e-05	0.236283	9.00885e-06
BCR-2-2 B5d	34	19:04:40	6.66497	5.66041	2.17691	4.28234	1.50445	3.14302	1.53286e-05	2.2889e-05	1.06298	0.433396		1.1417	1.8183e-05	0.512609	7.53461e-06	0.348407	5.11085e-06	0.733948	8.20388e-06	0.236351	8.12225e-06	1.61067	0.00130496	1.1418	1.38551e-05	0.512632	6.23577e-06	0.348392	4.22753e-06	0.312919	4.88676e-06	0.721837	1.03166e-05	0.236292	6.9085e-06
BCR-2-1 B6d	36	19:15:32	7.69662	5.80363	2.18191	4.2921	1.50783	3.14997	4.99502e-05	5.77486e-05	1.06527	0.499265		1.14171	1.58311e-05	0.512606	7.24129e-06	0.348409	5.85418e-06	0.733901	8.03541e-06	0.236365	7.28868e-06	1.85546	0.00134011	1.14181	1.48326e-05	0.512627	8.64874e-06	0.348394	4.5258e-06	0.312884	5.80769e-06	0.721841	9.48969e-06	0.236303	7.34314e-06
BCR-2-2 B6d	38	19:26:25	0.398254	4.82643	2.16237	4.25397	1.49455	3.12247	4.25217e-05	4.51841e-05	1.05626	0.0260701		1.14168	2.43599e-05	0.512602	7.57036e-06	0.348408	6.1745e-06	0.734015	9.02564e-06	0.23636	8.23453e-06	0.0968866	8.4677e-05	1.1418	1.71704e-05	0.512624	7.06832e-06	0.348392	5.23912e-06	0.312962	4.90115e-06	0.721834	1.14054e-05	0.236297	7.5397e-06
										Average +/-2SD (low Ce):				1.14169	3.06159e-05	0.512605	1.07982e-05	0.348407	5.82448e-06			0.236354	1.05726e-05			1.1418	2.14886e-05	0.512628	1.10591e-05	0.348392	6.5567e-06			0.721835	4.41164e-06	0.236292	1.11669e-05
										Average +/-2SD (high Ce):				1.14171	2.53186e-05	0.51261	7.27108e-06	0.348407	1.82898e-06			0.236356	9.95616e-06			1.14181	1.02104e-05	0.51263	9.27164e-06	0.348394	3.11544e-06			0.72184	8.62597e-06	0.236298	1.32298e-05
										Average +/-2SD (total):				1.1417	3.5173e-05	0.512607	1.04785e-05	0.348407	4.55933e-06			0.236355	1.04234e-05			1.1418	1.87786e-05	0.512629	1.07811e-05	0.348392	5.72982e-06			0.721837	9.10324e-06	0.236295	1.39514e-05
Pure and Ce-doped JNdi-1 (session 3, ~20 ppb Nd, 15.08.2024)
Raw data														Mass bias corrected ratios using 146Nd/144Nd										Mass bias corrected ratios using 145Nd/142Nd
Sample ID	Run #	Analysis time	140Ce (V)	142Nd (V)	143Nd (V)	144Nd (V)	145Nd (V)	146Nd (V)	147Sm (V)	149Sm (V)	150Nd (V)	Ce/Nd		142Nd/144Nd	2SE	143Nd/144Nd	2SE	145Nd/144Nd	2SE	146Nd/144Nd (raw ratio)	2SE	150Nd/144Nd	2SE	140Ce/144Nd	2SE	142Nd/144Nd	2SE	143Nd/144Nd	2SE	145Nd/144Nd	2SE	145Nd/142Nd (raw ratio)	2SE	146Nd/144Nd	2SE	150Nd/144Nd	2SE
JNDIa_20ppb	1	13:28:00	0.000626286	5.75171	2.60096	5.12064	1.79846	3.75629	3.35191e-05	2.59113e-05	1.26901	3.35361e-05		1.14163	2.00126e-05	0.512061	8.4259e-06	0.348405	4.43095e-06	0.733564	9.94643e-06	0.236339	7.13101e-06	0.000124633	9.67367e-06	1.14177	1.32143e-05	0.512092	8.31547e-06	0.348382	4.03202e-06	0.312688	5.14473e-06	0.72181	1.03108e-05	0.236251	6.46781e-06
JNDIb_20ppb	2	13:32:27	0.000629849	5.80523	2.62521	5.16835	1.81524	3.79135	3.5419e-05	2.61725e-05	1.28088	3.2383e-05		1.14162	1.92052e-05	0.512068	7.30649e-06	0.348404	4.60172e-06	0.73357	1.1256e-05	0.236334	8.2646e-06	0.000120348	9.51282e-06	1.14177	1.30318e-05	0.512101	5.65811e-06	0.348382	3.97632e-06	0.312694	6.32049e-06	0.721809	1.01816e-05	0.236248	7.91344e-06
JNDI+Ce_20a	7	14:00:04	8.47977	7.30506	2.81329	5.53911	1.94558	4.064	4.4342e-05	3.09892e-05	1.37342	0.425923		1.14164	1.75816e-05	0.512068	7.79039e-06	0.348398	4.40297e-06	0.733693	9.11281e-06	0.236333	8.01423e-06	1.5829	0.000256454	1.14176	1.25648e-05	0.512096	6.93337e-06	0.348378	3.83384e-06	0.312762	6.39954e-06	0.721827	8.41478e-06	0.236261	7.34691e-06
JNDIc_20ppb	12	14:27:43	0.000692482	5.83545	2.63896	5.19569	1.8249	3.81173	3.70856e-05	2.6908e-05	1.28796	3.44445e-05		1.14162	2.20801e-05	0.512062	7.78436e-06	0.3484	4.86152e-06	0.733632	1.0312e-05	0.236332	6.75298e-06	0.000128009	9.92725e-06	1.14176	1.38254e-05	0.512091	6.65982e-06	0.348379	4.21847e-06	0.31273	5.78272e-06	0.721814	1.01918e-05	0.236251	8.84971e-06
JNDId_20ppb	13	14:49:47	0.000623151	5.86543	2.65266	5.22291	1.83456	3.83213	3.67868e-05	2.76488e-05	1.29511	3.22221e-05		1.14163	2.25062e-05	0.512067	7.90655e-06	0.348399	4.5097e-06	0.733723	1.13037e-05	0.236328	8.8311e-06	0.00011975	7.65838e-06	1.14176	1.18e-05	0.512095	5.91889e-06	0.34838	3.60046e-06	0.31278	5.89616e-06	0.721821	1.25484e-05	0.236255	6.6573e-06
JNDI+Ce_20b	17	15:11:52	8.49199	7.32672	2.82251	5.55763	1.95223	4.0781	4.11436e-05	3.24893e-05	1.37851	0.425198		1.14163	1.82972e-05	0.512065	7.24967e-06	0.348403	4.19213e-06	0.733784	1.08069e-05	0.236335	8.13525e-06	1.5802	0.000179351	1.14177	1.01148e-05	0.512095	5.76701e-06	0.348382	3.08626e-06	0.312826	6.00382e-06	0.721813	1.00771e-05	0.23625	7.74247e-06
JNDIe_20ppb	18	15:33:57	0.000670093	5.80798	2.62673	5.17193	1.81667	3.79476	3.12691e-05	2.78744e-05	1.28256	3.53499e-05		1.14161	2.04792e-05	0.512062	8.40081e-06	0.348404	3.88188e-06	0.733728	1.17213e-05	0.236343	7.82592e-06	0.000131374	9.29095e-06	1.14176	1.07518e-05	0.512099	6.48616e-06	0.348381	3.28063e-06	0.312794	6.27536e-06	0.721806	9.64002e-06	0.236249	7.49074e-06
JNDI+Ce_20c	22	15:56:03	8.47988	7.31075	2.81597	5.54464	1.94766	4.06846	4.04365e-05	3.28612e-05	1.37522	0.425577		1.14164	1.59426e-05	0.512071	6.7786e-06	0.348407	4.88251e-06	0.733769	1.06201e-05	0.236337	6.58518e-06	1.58161	0.000132901	1.14178	1.38296e-05	0.512099	6.01042e-06	0.348387	4.21975e-06	0.312817	5.88568e-06	0.721813	6.81886e-06	0.236255	7.98294e-06
JNDIf_20ppb	23	16:23:41	0.000683536	5.70065	2.57833	5.07686	1.78337	3.7254	3.30348e-05	2.6367e-05	1.25936	3.62532e-05		1.14162	2.11979e-05	0.512069	7.59753e-06	0.348402	4.22181e-06	0.733798	1.16835e-05	0.236337	6.68092e-06	0.000134731	9.82374e-06	1.14176	1.22765e-05	0.5121	6.14095e-06	0.34838	3.74588e-06	0.312841	6.25673e-06	0.721814	1.03228e-05	0.236251	7.94477e-06
JNDI+Ce_20d	30	17:02:23	8.42691	7.25845	2.79551	5.50475	1.93375	4.03974	4.0876e-05	3.17646e-05	1.36584	0.426085		1.14163	1.39162e-05	0.512066	6.71532e-06	0.348401	5.58925e-06	0.733867	1.26589e-05	0.236335	7.41857e-06	1.5835	8.47128e-05	1.14176	1.2195e-05	0.512096	6.64275e-06	0.348379	3.72099e-06	0.312879	7.73488e-06	0.721819	1.06951e-05	0.236253	8.19932e-06
JNDIg_20ppb	33	17:18:55	0.0007378	5.58649	2.52665	4.975	1.74759	3.65059	3.13915e-05	2.49459e-05	1.23403	3.89249e-05		1.14164	2.73528e-05	0.512078	7.5455e-06	0.348406	4.8261e-06	0.73379	1.29998e-05	0.236335	8.31706e-06	0.00014466	9.66947e-06	1.14178	1.43604e-05	0.512106	6.27489e-06	0.348386	4.38173e-06	0.312834	6.02485e-06	0.721815	1.18492e-05	0.236252	9.51682e-06
JNDIh_20ppb	34	17:41:01	0.000594468	5.70658	2.58098	5.082	1.78516	3.72908	3.4887e-05	2.55169e-05	1.26052	3.15526e-05		1.14162	2.07815e-05	0.512068	8.68557e-06	0.348401	4.47301e-06	0.733784	9.96018e-06	0.23633	7.03952e-06	0.000117262	7.29979e-06	1.14176	1.08188e-05	0.512099	5.73892e-06	0.348381	3.30108e-06	0.312831	6.29708e-06	0.721811	1.02966e-05	0.236248	8.31053e-06
JNDI+Ce_20e	38	18:03:09	8.52933	7.35602	2.83364	5.5796	1.96	4.09436	3.96343e-05	3.07783e-05	1.3841	0.42542		1.14164	2.09855e-05	0.512067	9.74111e-06	0.348403	4.35364e-06	0.733814	8.93835e-06	0.236333	7.92946e-06	1.58102	6.65023e-05	1.14178	1.2378e-05	0.512096	7.0387e-06	0.348384	3.77684e-06	0.312843	5.12184e-06	0.721815	1.05122e-05	0.236251	6.93549e-06
JNDIi_20ppb	39	18:25:17	0.000670013	5.79283	2.61998	5.1589	1.81219	3.78559	3.66484e-05	2.84477e-05	1.27966	3.4098e-05		1.14164	2.1536e-05	0.512066	6.86732e-06	0.348402	4.85759e-06	0.733796	1.26133e-05	0.236328	8.96078e-06	0.000126721	7.44107e-06	1.14177	1.3885e-05	0.512096	6.32554e-06	0.348382	4.23666e-06	0.312838	5.6586e-06	0.721814	1.0983e-05	0.236245	6.83921e-06
JNDI+Ce_20f	43	18:47:25	8.62429	7.43792	2.86526	5.64201	1.98198	4.14037	3.82299e-05	3.3081e-05	1.39981	0.425445		1.14162	1.60463e-05	0.512069	7.55061e-06	0.348407	5.064e-06	0.733846	1.03929e-05	0.236332	7.57743e-06	1.58112	6.36696e-05	1.14178	1.37883e-05	0.512101	6.56623e-06	0.348385	4.20715e-06	0.312872	6.47377e-06	0.721808	8.92754e-06	0.236245	6.47776e-06
JNDIj_20ppb	44	19:15:02	0.000685198	5.80342	2.62482	5.16842	1.81555	3.79263	3.25089e-05	2.5909e-05	1.28211	3.49417e-05		1.14163	2.20488e-05	0.51207	8.41465e-06	0.348406	3.77414e-06	0.73381	1.09091e-05	0.236332	6.25437e-06	0.000129857	8.01356e-06	1.14177	1.23417e-05	0.512102	7.21513e-06	0.348383	3.76575e-06	0.312848	6.06065e-06	0.721816	1.05118e-05	0.23625	8.76285e-06
JNDI+Ce_20g	53	20:04:48	8.30081	7.15754	2.75714	5.42908	1.90714	3.98405	4.56449e-05	2.94834e-05	1.34692	0.425556		1.14164	1.69679e-05	0.51207	7.83126e-06	0.348403	4.51135e-06	0.733836	1.315e-05	0.23633	5.93614e-06	1.58153	0.000128109	1.14177	1.12296e-05	0.512097	6.91538e-06	0.348383	3.42644e-06	0.312864	5.8875e-06	0.721812	9.13711e-06	0.23625	6.21976e-06
JNDIk_20ppb	54	20:10:19	0.000920535	5.59698	2.53144	4.98474	1.75107	3.65799	3.75912e-05	2.66776e-05	1.23669	4.88268e-05		1.14163	2.12142e-05	0.51206	6.29504e-06	0.348405	5.22479e-06	0.733841	1.13706e-05	0.236334	8.01425e-06	0.000181459	1.10482e-05	1.14178	1.33485e-05	0.512095	5.37837e-06	0.348385	4.07296e-06	0.312868	7.50077e-06	0.721808	1.18314e-05	0.236242	7.95725e-06
										Average +/-2SD (no Ce):				1.14163	1.5824e-05	0.512067	9.80292e-06	0.348403	4.70271e-06			0.236334	8.85627e-06			1.14177	1.32462e-05	0.512098	8.62908e-06	0.348382	4.04174e-06			0.721812	8.07797e-06	0.236249	6.78187e-06
										Average +/-2SD (+Ce):				1.14163	1.27432e-05	0.512068	3.91875e-06	0.348403	6.02365e-06			0.236334	4.39888e-06			1.14177	1.80906e-05	0.512097	3.67982e-06	0.348383	5.51989e-06			0.721815	1.12e-05	0.236252	9.5704e-06
										Average +/-2SD (total):				1.14163	1.66542e-05	0.512067	8.18371e-06	0.348403	5.25632e-06			0.236334	7.44914e-06			1.14177	1.54912e-05	0.512098	7.14538e-06	0.348382	4.72674e-06			0.721814	9.82661e-06	0.23625	8.45052e-06
BCR-2 (session 3, ~20 ppb Nd, 15.08.2024)
Raw data														Mass bias corrected ratios using 146Nd/144Nd										Mass bias corrected ratios using 145Nd/142Nd
Sample ID	Run #	Analysis time	140Ce (V)	142Nd (V)	143Nd (V)	144Nd (V)	145Nd (V)	146Nd (V)	147Sm (V)	149Sm (V)	150Nd (V)	Ce/Nd		142Nd/144Nd	2SE	143Nd/144Nd	2SE	145Nd/144Nd	2SE	146Nd/144Nd (raw ratio)	2SE	150Nd/144Nd	2SE	140Ce/144Nd	2SE	142Nd/144Nd	2SE	143Nd/144Nd	2SE	145Nd/144Nd	2SE	145Nd/142Nd (raw ratio)	2SE	146Nd/144Nd	2SE	150Nd/144Nd	2SE
BCR-2A	3	13:37:57	0.45632	6.42455	2.8813	5.66572	1.98957	4.15471	5.42583e-05	4.941e-05	1.40263	0.0223851		1.14164	2.07209e-05	0.51259	8.29856e-06	0.348404	4.70474e-06	0.73331	1.06246e-05	0.236332	8.62627e-06	0.0831918	3.43849e-05	1.14177	1.22649e-05	0.512621	7.78656e-06	0.348382	3.74233e-06	0.312521	5.62155e-06	0.721812	9.36779e-06	0.236252	7.60676e-06
BCR-2B	5	13:48:59	1.05864	6.85902	3.04313	5.98396	2.10132	4.38818	5.32633e-05	4.51484e-05	1.48154	0.0491724		1.14165	2.14379e-05	0.512595	9.34105e-06	0.348398	4.47545e-06	0.733326	8.6712e-06	0.236335	5.91487e-06	0.182743	7.15745e-05	1.14177	1.51871e-05	0.512618	8.86035e-06	0.348382	4.63397e-06	0.312523	7.50106e-06	0.721825	1.0354e-05	0.236266	7.18213e-06
BCR-2C	8	14:05:34	1.97036	6.78992	2.95942	5.82008	2.04401	4.26888	5.65047e-05	4.36917e-05	1.44187	0.0941518		1.14163	2.1476e-05	0.512584	6.97599e-06	0.348404	4.31913e-06	0.733481	8.51668e-06	0.23634	5.98526e-06	0.349905	0.000107197	1.14177	1.08871e-05	0.512615	5.43983e-06	0.348383	3.32194e-06	0.312636	8.22729e-06	0.721805	1.13806e-05	0.23625	6.80744e-06
BCR-2D	10	14:16:38	1.67403	6.71242	2.94122	5.78362	2.03103	4.24143	6.76351e-05	5.93339e-05	1.43206	0.0804575		1.14167	2.33243e-05	0.512603	9.16793e-06	0.348407	5.27512e-06	0.73336	1.03925e-05	0.236325	8.79009e-06	0.299011	8.37869e-05	1.14179	1.39124e-05	0.512629	7.27555e-06	0.348389	4.24503e-06	0.312544	4.73843e-06	0.721832	1.115e-05	0.236252	5.92742e-06
BCR-2A	14	14:55:18	0.466556	6.57534	2.94921	5.79968	2.03676	4.25365	5.93731e-05	5.11461e-05	1.43646	0.0223626		1.14166	1.83e-05	0.512598	7.63277e-06	0.348403	4.18485e-06	0.733434	9.84924e-06	0.236324	8.45674e-06	0.0831079	2.42571e-05	1.14178	9.88523e-06	0.512623	6.79694e-06	0.348386	3.01623e-06	0.312594	5.18231e-06	0.721823	9.71263e-06	0.236253	7.98081e-06
BCR-2C	20	15:44:58	2.01534	6.95843	3.03328	5.96581	2.09533	4.37639	5.41492e-05	4.53507e-05	1.47857	0.0939621		1.14161	1.68797e-05	0.512578	8.21587e-06	0.348401	3.78277e-06	0.733581	9.69186e-06	0.236337	6.65016e-06	0.349199	0.000107487	1.14176	1.23408e-05	0.512614	6.89157e-06	0.34838	3.76549e-06	0.312702	4.9682e-06	0.721803	8.65303e-06	0.236246	5.84571e-06
BCR-2A	24	16:29:12	0.460204	6.48333	2.90807	5.71908	2.00853	4.19489	5.53297e-05	5.17445e-05	1.41689	0.0223782		1.14163	2.35473e-05	0.512592	7.13895e-06	0.348398	4.20051e-06	0.733495	1.27866e-05	0.236332	8.26529e-06	0.0831662	4.79456e-05	1.14176	1.12204e-05	0.512621	7.39478e-06	0.348379	3.42362e-06	0.31264	6.70619e-06	0.721818	1.22734e-05	0.236252	6.92569e-06
BCR-2C	27	16:45:47	2.00208	6.89307	3.00454	5.90938	2.07557	4.33522	5.84063e-05	4.41865e-05	1.46482	0.0942506		1.14162	1.7683e-05	0.512584	8.30606e-06	0.348405	3.85344e-06	0.73362	1.17964e-05	0.23634	7.16805e-06	0.350272	8.35541e-05	1.14177	1.13105e-05	0.512615	7.41676e-06	0.348384	3.45111e-06	0.312725	7.1173e-06	0.721809	9.80188e-06	0.236249	6.89814e-06
BCR-2B	35	17:46:32	1.09037	7.07553	3.13955	6.17403	2.16828	4.52832	4.99509e-05	4.54039e-05	1.52933	0.0491106		1.14166	2.34687e-05	0.512599	8.95487e-06	0.348407	4.56064e-06	0.733447	1.046e-05	0.236333	8.0028e-06	0.182514	6.89375e-05	1.14179	1.28994e-05	0.512626	5.97669e-06	0.348387	3.93594e-06	0.312608	6.46067e-06	0.721822	1.09057e-05	0.236256	7.43792e-06
BCR-2D	41	18:36:19	1.68429	6.73232	2.95008	5.80201	2.03784	4.25623	6.76161e-05	5.95968e-05	1.43795	0.0807475		1.14165	1.77706e-05	0.512597	7.12993e-06	0.348412	4.45426e-06	0.733586	9.04417e-06	0.236329	7.51041e-06	0.300089	7.52272e-05	1.1418	1.33896e-05	0.512627	6.49378e-06	0.348391	4.08549e-06	0.3127	6.47902e-06	0.721813	7.92358e-06	0.236246	6.43833e-06
BCR-2B	45	19:20:34	1.10018	7.1193	3.15882	6.21212	2.18169	4.55637	5.7963e-05	4.524e-05	1.53891	0.0492413		1.14165	1.8346e-05	0.512591	6.66552e-06	0.348403	4.16275e-06	0.733468	8.38291e-06	0.236339	6.61811e-06	0.183	6.19426e-05	1.14178	1.20363e-05	0.51262	6.52104e-06	0.348385	3.67259e-06	0.312622	6.02806e-06	0.721816	1.10587e-05	0.236254	8.30241e-06
BCR-2D	47	19:31:39	1.68051	6.72915	2.94885	5.79951	2.03693	4.25433	6.57811e-05	6.03291e-05	1.43725	0.0805906		1.14165	1.90364e-05	0.512598	7.56509e-06	0.348409	4.60462e-06	0.733572	1.048e-05	0.236326	6.10721e-06	0.299506	6.59218e-05	1.14179	1.16101e-05	0.512627	6.89054e-06	0.34839	3.54254e-06	0.312686	5.32715e-06	0.721819	1.06917e-05	0.236246	7.13436e-06
										Average +/-2SD (total):				1.14164	3.40059e-05	0.512592	1.39742e-05	0.348404	7.95384e-06			0.236333	1.09307e-05			1.14178	2.4351e-05	0.512621	9.78454e-06	0.348385	7.4301e-06			0.721816	1.62262e-05	0.236252	1.05737e-05
NOD-A-1 (session 3, ~20 ppb Nd, 15.08.2024)
Raw data														Mass bias corrected ratios using 146Nd/144Nd										Mass bias corrected ratios using 145Nd/142Nd
Sample ID	Run #	Analysis time	140Ce (V)	142Nd (V)	143Nd (V)	144Nd (V)	145Nd (V)	146Nd (V)	147Sm (V)	149Sm (V)	150Nd (V)	Ce/Nd		142Nd/144Nd	2SE	143Nd/144Nd	2SE	145Nd/144Nd	2SE	146Nd/144Nd (raw ratio)	2SE	150Nd/144Nd	2SE	140Ce/144Nd	2SE	142Nd/144Nd	2SE	143Nd/144Nd	2SE	145Nd/144Nd	2SE	145Nd/142Nd (raw ratio)	2SE	146Nd/144Nd	2SE	150Nd/144Nd	2SE
NOD-A1A	4	13:43:28	0.819991	6.52775	2.90477	5.71831	2.0084	4.19484	5.78896e-05	5.06072e-05	1.41725	0.0398865		1.14165	2.10819e-05	0.512107	7.63967e-06	0.348404	4.30369e-06	0.733584	8.17374e-06	0.236339	7.11272e-06	0.148234	3.00099e-05	1.14178	1.22713e-05	0.512137	5.71073e-06	0.348385	3.74428e-06	0.312693	4.79171e-06	0.721822	9.18963e-06	0.236261	6.97443e-06
NOD-A1B	9	14:11:07	0.84271	6.06045	2.69212	5.29974	1.86142	3.88781	1.95923e-05	1.17875e-05	1.31351	0.0442261		1.14164	2.05184e-05	0.512107	7.69437e-06	0.348407	5.01725e-06	0.733586	1.11012e-05	0.236335	6.4161e-06	0.164361	5.03418e-05	1.14178	1.08006e-05	0.512137	7.03885e-06	0.348385	3.29552e-06	0.312699	6.14388e-06	0.72181	1.10901e-05	0.236251	8.74332e-06
NOD-A1A	15	15:00:50	0.825612	6.58202	2.92914	5.76678	2.02556	4.23094	6.34876e-05	5.47907e-05	1.42979	0.039832		1.14163	1.87177e-05	0.512098	7.24805e-06	0.348403	3.87637e-06	0.733676	8.36011e-06	0.236338	6.1746e-06	0.148031	3.75317e-05	1.14178	1.13682e-05	0.51213	6.77373e-06	0.348384	3.46872e-06	0.312759	5.25768e-06	0.72181	9.22663e-06	0.236252	6.59758e-06
NOD-A1A	19	15:39:28	0.815459	6.51168	2.89794	5.70528	2.004	4.18587	5.97931e-05	5.20595e-05	1.41457	0.0397664		1.14164	2.2613e-05	0.512104	9.13255e-06	0.34841	4.28901e-06	0.733683	1.06935e-05	0.236332	8.01018e-06	0.147787	4.5483e-05	1.14179	1.33392e-05	0.512139	7.17834e-06	0.348389	4.07012e-06	0.312767	6.54976e-06	0.721814	1.08154e-05	0.236248	8.26374e-06
NOD-A1A	25	16:34:44	0.822074	6.56458	2.92144	5.75132	2.02011	4.21944	6.47715e-05	5.28635e-05	1.42581	0.0397617		1.14166	1.85402e-05	0.512116	7.70289e-06	0.348409	3.73077e-06	0.73365	9.9905e-06	0.236338	7.4373e-06	0.14777	4.80253e-05	1.14179	1.21378e-05	0.512145	6.83797e-06	0.348389	3.70356e-06	0.312736	7.07124e-06	0.721818	9.867e-06	0.23626	6.77476e-06
NOD-A1B	28	16:51:19	0.830789	5.96787	2.65127	5.21994	1.83361	3.8302	1.94931e-05	1.40563e-05	1.2946	0.04429		1.14164	1.8658e-05	0.512108	6.75992e-06	0.348407	4.16362e-06	0.733767	1.19025e-05	0.236327	8.21335e-06	0.164599	4.32376e-05	1.14178	1.29856e-05	0.51214	5.74188e-06	0.348386	3.96224e-06	0.312819	5.69483e-06	0.72181	9.17531e-06	0.236239	7.47355e-06
NOD-A1A	29	16:56:52	0.822726	6.54836	2.9142	5.7375	2.01535	4.20976	6.07207e-05	5.2836e-05	1.42281	0.0399008		1.14164	1.9607e-05	0.512106	6.78148e-06	0.348405	4.14835e-06	0.733728	9.49238e-06	0.23633	6.84094e-06	0.148287	3.07642e-05	1.14177	1.21826e-05	0.512137	6.39848e-06	0.348383	3.71722e-06	0.312791	6.17467e-06	0.721818	9.25758e-06	0.236256	6.45278e-06
NOD-A1B	36	17:52:05	0.828575	5.9639	2.64968	5.21694	1.8326	3.82821	1.97399e-05	1.23863e-05	1.2941	0.0441982		1.14163	2.15124e-05	0.512107	8.77624e-06	0.348406	4.75198e-06	0.733807	1.13933e-05	0.236334	8.66434e-06	0.164258	3.93758e-05	1.14178	1.23189e-05	0.512137	7.21913e-06	0.348385	3.75879e-06	0.312842	6.81411e-06	0.72181	1.11019e-05	0.236245	7.72127e-06
NOD-A1B	40	18:30:47	0.825541	5.92448	2.63209	5.1825	1.82051	3.80316	2.03589e-05	1.40996e-05	1.28577	0.0443369		1.14163	1.91647e-05	0.512106	7.57791e-06	0.348399	4.63097e-06	0.733846	9.33497e-06	0.23633	6.39655e-06	0.164773	2.40409e-05	1.14175	1.35743e-05	0.512134	6.89572e-06	0.348378	4.14186e-06	0.312861	5.99067e-06	0.721821	9.45861e-06	0.236256	7.25843e-06
NOD-A1B	46	19:26:07	0.837269	6.02123	2.67509	5.26694	1.85014	3.86482	1.83636e-05	1.39484e-05	1.30645	0.044243		1.14163	2.11885e-05	0.512107	8.805e-06	0.348404	4.9439e-06	0.733787	1.01007e-05	0.236339	7.98073e-06	0.164424	2.96664e-05	1.14177	1.32207e-05	0.512136	7.93932e-06	0.348382	4.03397e-06	0.312834	6.24167e-06	0.721813	1.15792e-05	0.236253	7.56157e-06
NOD-A1B	49	19:42:44	0.826134	5.95755	2.64683	5.21113	1.83048	3.82363	1.93425e-05	1.35402e-05	1.29232	0.0441159		1.14164	2.40048e-05	0.512108	8.18636e-06	0.348407	4.71871e-06	0.733746	1.151e-05	0.236328	8.51185e-06	0.163952	2.38049e-05	1.14178	1.38873e-05	0.512136	7.09714e-06	0.348385	4.23737e-06	0.312801	7.02503e-06	0.721809	1.05544e-05	0.236241	7.87275e-06
NOD-A1A	50	19:48:15	0.80968	6.46544	2.87744	5.66514	1.98994	4.15662	5.98109e-05	5.09939e-05	1.40485	0.0397697		1.14164	2.2463e-05	0.5121	7.93111e-06	0.348406	4.15223e-06	0.733719	1.05117e-05	0.236335	7.64201e-06	0.1478	5.13673e-05	1.14178	1.31939e-05	0.512133	6.0878e-06	0.348385	4.0258e-06	0.312793	5.12562e-06	0.721808	8.16796e-06	0.236244	5.53905e-06
										Average +/-2SD (total):				1.14164	1.73767e-05	0.512106	8.57357e-06	0.348406	5.8657e-06			0.236334	7.90758e-06			1.14178	1.84039e-05	0.512137	7.29063e-06	0.348385	5.6155e-06			0.721814	9.36405e-06	0.236251	1.33636e-05
NOD-P-1 (session 3, ~20 ppb Nd, 15.08.2024)
Raw data														Mass bias corrected ratios using 146Nd/144Nd										Mass bias corrected ratios using 145Nd/142Nd
Sample ID	Run #	Analysis time	140Ce (V)	142Nd (V)	143Nd (V)	144Nd (V)	145Nd (V)	146Nd (V)	147Sm (V)	149Sm (V)	150Nd (V)	Ce/Nd		142Nd/144Nd	2SE	143Nd/144Nd	2SE	145Nd/144Nd	2SE	146Nd/144Nd (raw ratio)	2SE	150Nd/144Nd	2SE	140Ce/144Nd	2SE	142Nd/144Nd	2SE	143Nd/144Nd	2SE	145Nd/144Nd	2SE	145Nd/142Nd (raw ratio)	2SE	146Nd/144Nd	2SE	150Nd/144Nd	2SE
NOD-P1A	6	13:54:31	0.0789152	5.7754	2.60892	5.13313	1.8029	3.76574	2.05119e-05	1.11411e-05	1.27235	0.00427545		1.14163	1.74642e-05	0.512401	5.85621e-06	0.348401	5.92555e-06	0.733614	8.51891e-06	0.236334	6.89182e-06	0.0158892	9.32257e-06	1.14176	1.31323e-05	0.512429	5.65668e-06	0.348381	4.00699e-06	0.312717	5.72545e-06	0.721817	1.03312e-05	0.236256	7.60899e-06
NOD-P1B	11	14:22:11	0.413361	5.96743	2.67632	5.26548	1.84928	3.86237	2.07746e-05	1.26212e-05	1.30474	0.0218277		1.14161	1.98524e-05	0.51239	6.87723e-06	0.348399	4.51547e-06	0.733523	8.29632e-06	0.236342	8.13962e-06	0.0811201	3.65087e-05	1.14176	1.26304e-05	0.512427	6.32891e-06	0.34838	3.85384e-06	0.312666	5.81186e-06	0.721809	1.01504e-05	0.236256	8.95983e-06
NOD-P1A	16	15:06:21	0.0769069	5.63393	2.54519	5.00809	1.7591	3.67453	1.81217e-05	1.01543e-05	1.24186	0.00427104		1.14165	1.94706e-05	0.512399	8.76356e-06	0.348398	4.76501e-06	0.733721	8.86051e-06	0.236331	6.43761e-06	0.0158728	9.62462e-06	1.14176	1.27246e-05	0.512424	7.24129e-06	0.34838	3.88259e-06	0.312778	4.80419e-06	0.721825	9.73759e-06	0.236257	8.13714e-06
NOD-P1A	21	15:50:30	0.0783849	5.73776	2.59207	5.10022	1.79146	3.74198	1.70956e-05	1.02687e-05	1.26456	0.00427444		1.14163	2.08275e-05	0.512395	6.92068e-06	0.348407	4.28746e-06	0.733688	9.92106e-06	0.236334	8.04079e-06	0.0158855	1.06123e-05	1.14178	1.28105e-05	0.512428	5.76928e-06	0.348385	3.90882e-06	0.312773	6.33915e-06	0.721811	9.62123e-06	0.236242	8.69845e-06
NOD-P1A	26	16:40:15	0.0778831	5.70185	2.57586	5.06844	1.7803	3.71876	1.33909e-05	1.07522e-05	1.25679	0.00427445		1.14164	2.64737e-05	0.512395	9.1212e-06	0.348401	4.36397e-06	0.73371	1.24319e-05	0.236326	8.62687e-06	0.0158855	8.82663e-06	1.14177	1.40707e-05	0.512424	7.07236e-06	0.348381	4.29332e-06	0.31278	7.07023e-06	0.721817	1.13986e-05	0.236252	8.11155e-06
NOD-P1A	31	17:07:52	0.0767034	5.57603	2.51907	4.95692	1.7412	3.63719	1.26159e-05	9.17564e-06	1.2294	0.00430318		1.14162	1.71676e-05	0.512389	7.52575e-06	0.348404	4.24998e-06	0.733763	8.64931e-06	0.236336	6.51822e-06	0.0159923	1.64457e-05	1.14177	1.07265e-05	0.51242	7.71036e-06	0.348381	3.27291e-06	0.312817	4.87094e-06	0.721812	8.3333e-06	0.236248	6.05413e-06
NOD-P1B	32	17:13:24	0.404237	5.83448	2.61704	5.14954	1.80883	3.77833	2.18583e-05	1.39946e-05	1.27698	0.0218382		1.14163	2.48338e-05	0.512395	8.47385e-06	0.348408	4.5391e-06	0.733723	1.60859e-05	0.236335	6.94939e-06	0.0811593	5.0099e-05	1.14178	1.37472e-05	0.512426	7.06865e-06	0.348385	4.19461e-06	0.312799	9.9839e-06	0.721801	1.18673e-05	0.236244	7.57628e-06
NOD-P1B	37	17:57:37	0.404579	5.8479	2.62312	5.16145	1.81301	3.78713	2.45148e-05	1.32361e-05	1.27998	0.021789		1.14164	2.20037e-05	0.512402	8.93213e-06	0.348403	4.28148e-06	0.733737	1.0042e-05	0.23633	8.7045e-06	0.0809762	3.4024e-05	1.14177	1.18914e-05	0.512434	7.76093e-06	0.348384	3.62836e-06	0.312796	6.43822e-06	0.721816	1.08654e-05	0.236248	8.28344e-06
NOD-P1B	42	18:41:51	0.401695	5.80284	2.60295	5.1219	1.79913	3.75826	2.3962e-05	1.32205e-05	1.27036	0.0218219		1.14163	2.3154e-05	0.512398	7.66831e-06	0.348398	4.68269e-06	0.733764	1.08224e-05	0.236339	7.65219e-06	0.0810985	3.33542e-05	1.14176	1.20076e-05	0.512425	7.4662e-06	0.34838	3.66383e-06	0.312816	7.98387e-06	0.721818	1.26167e-05	0.236263	7.88841e-06
NOD-P1B	48	19:37:11	0.396343	5.73081	2.57061	5.05823	1.77679	3.7115	1.92035e-05	1.03615e-05	1.25447	0.021802		1.14164	2.59933e-05	0.512395	9.33835e-06	0.348405	4.75805e-06	0.73375	1.1026e-05	0.236332	7.74039e-06	0.0810247	2.83777e-05	1.14178	1.32377e-05	0.512426	7.4608e-06	0.348385	4.03916e-06	0.312808	6.3687e-06	0.72181	1.04328e-05	0.236247	7.63493e-06
NOD-P1A	51	19:53:46	0.0758371	5.55443	2.5094	4.93799	1.73461	3.62347	1.35906e-05	9.55372e-06	1.22487	0.00427172		1.14164	2.15868e-05	0.51239	7.25906e-06	0.348408	4.86215e-06	0.733802	9.00736e-06	0.23633	7.33668e-06	0.0158754	7.2189e-06	1.14178	1.13879e-05	0.512424	6.38213e-06	0.348387	3.47474e-06	0.312838	6.76354e-06	0.721807	1.13571e-05	0.236246	7.89848e-06
NOD-P1B	52	19:59:16	0.3947	5.70938	2.56104	5.03937	1.7702	3.69772	2.16421e-05	1.25177e-05	1.24987	0.0217966		1.14166	1.55849e-05	0.512407	8.4939e-06	0.348408	4.38349e-06	0.73377	8.67742e-06	0.23633	7.20676e-06	0.0810046	2.37032e-05	1.14179	1.1776e-05	0.512437	9.02906e-06	0.348387	3.59315e-06	0.312817	5.97737e-06	0.721815	7.75334e-06	0.236248	6.33192e-06
										Average +/-2SD (total):				1.14163	2.45415e-05	0.512396	1.01643e-05	0.348403	7.88971e-06			0.236333	8.50276e-06			1.14177	1.72436e-05	0.512427	9.0124e-06	0.348383	5.26144e-06			0.721813	1.18543e-05	0.23625	1.167e-05

## Sheet: Recalculated 2012 data
Recalculated JNdi-1 data from 2012
JNdi-1 data presented in Fig. 3 of the main text.
Isobaric interference of 142Ce on 142Nd corrected with 142Ce/140Ce = 0.125768 (see main text for more details). Ce/Nd calcualted from mass bias corrected 140Ce/144Nd. Measured with H-skimmer and Jet sampler cones.
Recalculated JNdi-1 (23.11.2012)
Raw data														Mass bias corrected ratios using 146Nd/144Nd										Mass bias corrected ratios using 145Nd/142Nd
Sample ID	Run #	Analysis time	140Ce (V)	142Nd (V)	143Nd (V)	144Nd (V)	145Nd (V)	146Nd (V)	147Sm (V)	149Sm (V)	150Nd (V)	Ce/Nd		142Nd/144Nd	2SE	143Nd/144Nd	2SE	145Nd/144Nd	2SE	146Nd/144Nd (raw ratio)	2SE	150Nd/144Nd	2SE	140Ce/144Nd	2SE	142Nd/144Nd	2SE	143Nd/144Nd	2SE	145Nd/144Nd	2SE	145Nd/142Nd (raw ratio)	2SE	146Nd/144Nd	2SE	150Nd/144Nd	2SE
JNdi_1(1)	n/a	14:05:34	0.0012295	1.99466	0.902934	1.77958	0.625725	1.30829	1.48087e-05	1.43673e-05	0.443869	0.000192141		1.14165	3.01784e-05	0.512076	8.91267e-06	0.348416	7.53759e-06	0.735172	1.80961e-05	0.236327	1.18608e-05	0.000714153	3.53233e-06	1.1418	1.86799e-05	0.512108	9.1772e-06	0.348392	5.86335e-06	0.313701	1.34473e-05	0.721807	1.48414e-05	0.236237	1.20613e-05
JNdi_1(2)	n/a	14:22:09	0.00122893	1.99016	0.90092	1.77561	0.624325	1.30538	1.47584e-05	1.28258e-05	0.442887	0.000192674		1.14164	2.66397e-05	0.512077	9.95017e-06	0.34841	6.46562e-06	0.735173	1.96765e-05	0.236331	9.55424e-06	0.000716132	4.78839e-06	1.14178	1.79483e-05	0.512105	8.9783e-06	0.348386	5.53385e-06	0.313706	1.27822e-05	0.72181	1.41096e-05	0.236236	1.25933e-05
JNdi_1(3)	n/a	14:43:58	0.00123179	1.97914	0.895928	1.76576	0.620855	1.29813	1.53395e-05	1.4039e-05	0.440425	0.000194446		1.14164	2.52669e-05	0.512075	1.02198e-05	0.348407	4.5444e-06	0.735166	2.17042e-05	0.236331	8.46751e-06	0.000722719	3.68707e-06	1.14178	1.30032e-05	0.512108	9.32644e-06	0.348386	3.95212e-06	0.313699	1.38936e-05	0.721816	1.21827e-05	0.23625	6.67476e-06
JNdi_1(4)	n/a	14:56:59	0.0013362	1.9731	0.893141	1.76025	0.618914	1.29403	1.48867e-05	1.37715e-05	0.438995	0.000210726		1.14166	2.82205e-05	0.512076	8.95764e-06	0.348409	6.33204e-06	0.735142	1.89607e-05	0.236319	1.14032e-05	0.000783231	6.52514e-06	1.1418	1.54484e-05	0.512104	7.08492e-06	0.348391	4.76863e-06	0.313676	1.05644e-05	0.721819	1.7944e-05	0.236244	1.1217e-05
JNdi_1(5)	n/a	15:10:16	0.00121846	1.96026	0.88738	1.74889	0.614923	1.28573	1.15403e-05	1.56109e-05	0.436205	0.000194328		1.14165	2.51012e-05	0.512083	9.4037e-06	0.348405	6.47016e-06	0.735166	2.04976e-05	0.236325	1.2051e-05	0.000722282	4.02824e-06	1.14178	1.63625e-05	0.512111	8.7365e-06	0.348387	5.09015e-06	0.313694	1.13485e-05	0.721816	1.26218e-05	0.236242	9.32102e-06
JNdi_1(6)	n/a	16:10:31	0.00121302	1.88326	0.85243	1.67986	0.590592	1.23471	1.36972e-05	1.20173e-05	0.418727	0.000199384		1.1416	2.82735e-05	0.512067	1.1139e-05	0.348413	5.27676e-06	0.735007	2.54161e-05	0.236331	9.23422e-06	0.000741072	1.05747e-05	1.14178	1.82597e-05	0.512103	8.79777e-06	0.348388	5.42997e-06	0.313602	1.61019e-05	0.721799	1.45341e-05	0.236231	8.71426e-06
JNdi_1(7)	n/a	17:08:43	0.00155038	1.83897	0.83219	1.63959	0.576303	1.20461	1.28601e-05	1.18575e-05	0.408133	0.000225138		1.14164	2.69947e-05	0.512084	1.11106e-05	0.348404	7.27848e-06	0.734701	2.18189e-05	0.236295	9.8186e-06	0.000836798	9.42341e-05	1.14176	1.90586e-05	0.512111	9.68655e-06	0.348381	5.64662e-06	0.313384	1.32372e-05	0.721824	1.4333e-05	0.236222	9.95003e-06
JNdi_1(8	n/a	17:45:40	0.00135478	1.84946	0.837032	1.64931	0.57979	1.212	1.54448e-05	1.29235e-05	0.410839	0.000212014		1.14163	3.10827e-05	0.512076	1.05464e-05	0.348411	6.10828e-06	0.734851	2.0719e-05	0.236322	1.21675e-05	0.000788017	5.47857e-05	1.14179	1.91426e-05	0.512109	8.77409e-06	0.348389	5.84248e-06	0.313492	1.3165e-05	0.721809	1.27523e-05	0.236236	1.02416e-05
JNdi_1(9)	n/a	18:02:07	0.00111423	1.8244	0.825739	1.62718	0.572048	1.19585	1.63076e-05	1.06915e-05	0.405447	0.000190564		1.14164	2.49431e-05	0.512071	9.64175e-06	0.348415	5.75576e-06	0.734926	2.36417e-05	0.236319	1.07949e-05	0.000708289	4.83596e-06	1.14179	1.53909e-05	0.512108	9.16186e-06	0.348391	4.94881e-06	0.313554	1.43355e-05	0.721798	1.38421e-05	0.23622	9.83255e-06
JNdi_1(10)	n/a	18:44:10	0.000640828	0.934558	0.422982	0.833521	0.293026	0.612586	5.89418e-06	9.11041e-06	0.207706	0.000207411		1.14165	4.53454e-05	0.51207	1.53229e-05	0.348408	1.16662e-05	0.734939	2.27319e-05	0.236326	1.51114e-05	0.00077091	1.78023e-05	1.14179	3.13343e-05	0.512104	1.40542e-05	0.34839	9.75118e-06	0.313544	1.44054e-05	0.721815	2.03735e-05	0.23625	1.28986e-05
JNdi_1(11)	n/a	19:37:09	0.000778713	0.989733	0.447904	0.882553	0.310236	0.648475	1.59458e-05	5.98273e-06	0.219776	0.000228138		1.1416	3.92068e-05	0.512062	1.75908e-05	0.348418	8.7887e-06	0.734772	2.49444e-05	0.236318	1.27058e-05	0.000847946	5.39114e-05	1.14178	1.92017e-05	0.512105	1.39907e-05	0.348387	5.90759e-06	0.313455	1.48044e-05	0.721782	2.07051e-05	0.236211	1.54306e-05
JNdi_1(12)	n/a	19:50:34	0.000641064	0.955144	0.432263	0.851766	0.299428	0.625919	8.16887e-06	5.92943e-06	0.212157	0.000203614		1.14166	4.53431e-05	0.512061	1.73154e-05	0.348412	8.37924e-06	0.734849	2.92857e-05	0.236304	1.66066e-05	0.000756795	1.19899e-05	1.1418	2.49163e-05	0.512092	1.43631e-05	0.348391	7.65963e-06	0.313491	1.85399e-05	0.721817	1.90248e-05	0.23622	1.38548e-05
JNdi_1(13)	n/a	20:43:30	0.000682417	0.938304	0.42459	0.836502	0.294009	0.614481	7.12648e-06	5.154e-06	0.208146	0.0002127		1.14157	3.39502e-05	0.512058	1.49965e-05	0.348415	8.3975e-06	0.734584	2.36214e-05	0.236317	1.18171e-05	0.000790566	1.90175e-05	1.14178	2.24025e-05	0.512102	1.24976e-05	0.348388	6.73368e-06	0.313341	1.44264e-05	0.721781	1.69953e-05	0.236203	1.1522e-05
JNdi_1(14)	n/a	20:58:23	0.000735988	0.925863	0.418952	0.825428	0.290119	0.606371	1.11609e-05	8.52457e-06	0.205419	0.000210487		1.14159	4.08141e-05	0.512054	1.47463e-05	0.34841	8.85115e-06	0.734614	2.91381e-05	0.236315	1.23609e-05	0.000782341	2.86121e-05	1.14177	2.39871e-05	0.512088	1.26073e-05	0.348383	7.37879e-06	0.31335	1.67355e-05	0.721793	1.87307e-05	0.236214	1.37119e-05
										Average +/-2SD (total):				1.14163	5.62179e-05	0.512071	1.80623e-05	0.348411	7.95318e-06			0.23632	1.99488e-05			1.14178	1.97277e-05	0.512104	1.25781e-05	0.348388	6.05553e-06			0.721806	2.62104e-05	0.23623	2.88849e-05
Recalculated JNdi-1 (28.11.2012)
Raw data														Mass bias corrected ratios using 146Nd/144Nd										Mass bias corrected ratios using 145Nd/142Nd
Sample ID	Run #	Analysis time	140Ce (V)	142Nd (V)	143Nd (V)	144Nd (V)	145Nd (V)	146Nd (V)	147Sm (V)	149Sm (V)	150Nd (V)	Ce/Nd		142Nd/144Nd	2SE	143Nd/144Nd	2SE	145Nd/144Nd	2SE	146Nd/144Nd (raw ratio)	2SE	150Nd/144Nd	2SE	140Ce/144Nd	2SE	142Nd/144Nd	2SE	143Nd/144Nd	2SE	145Nd/144Nd	2SE	145Nd/142Nd (raw ratio)	2SE	146Nd/144Nd	2SE	150Nd/144Nd	2SE
JNdi_1(1)	n/a	12:08:01	0.0035474	17.3159	7.84783	15.4848	5.45055	11.4096	0.000190487	0.000166175	3.88878	6.29723e-05		1.14167	8.03348e-06	0.512071	3.2066e-06	0.348395	2.20149e-06	0.736828	7.41099e-06	0.236363	4.01431e-06	0.000234056	6.32478e-06	1.14176	5.44513e-06	0.512092	2.86184e-06	0.34838	1.66109e-06	0.314771	4.90393e-06	0.721843	4.18614e-06	0.236307	2.90225e-06
JNdi_1(2)	n/a	12:27:02	0.00326915	17.1318	7.76436	15.32	5.39252	11.288	0.000187321	0.000168182	3.8472	5.87303e-05		1.14166	9.71952e-06	0.51207	3.57983e-06	0.348395	2.0558e-06	0.736816	4.73312e-06	0.236364	3.37136e-06	0.00021829	3.7786e-06	1.14176	6.11179e-06	0.512092	3.34033e-06	0.34838	1.86568e-06	0.314766	2.92322e-06	0.72184	5.19484e-06	0.236305	3.22513e-06
JNdi_1(3)	n/a	12:39:55	0.00345702	17.059	7.73118	15.2543	5.3693	11.2392	0.000195435	0.000166558	3.83028	6.2439e-05		1.14167	9.78779e-06	0.512072	3.3716e-06	0.348397	1.66073e-06	0.736788	1.23968e-05	0.236362	3.10609e-06	0.000232074	5.59278e-06	1.14177	5.15734e-06	0.512092	2.52997e-06	0.348383	1.57629e-06	0.314748	8.59267e-06	0.721839	4.41222e-06	0.236305	3.32592e-06
JNdi_1(4)	n/a	12:52:41	0.00341438	16.8607	7.64151	15.0778	5.30728	11.1097	0.000184472	0.000165587	3.78651	6.25202e-05		1.14166	8.30838e-06	0.512067	3.32145e-06	0.348396	2.46334e-06	0.736825	1.07232e-05	0.236365	2.87247e-06	0.000232376	7.18434e-06	1.14176	4.99661e-06	0.51209	2.45087e-06	0.348381	1.5041e-06	0.314772	6.45471e-06	0.721835	4.60496e-06	0.236303	2.74732e-06
JNdi_1(5)	n/a	13:25:20	0.00296492	4.2643	1.93283	3.81455	1.34285	2.81153	2.74838e-05	2.41176e-05	0.958804	0.000216509		1.1416	2.13757e-05	0.512039	9.36669e-06	0.348381	5.54017e-06	0.737055	1.30438e-05	0.236357	6.65306e-06	0.000804726	1.75564e-05	1.14171	1.78658e-05	0.512064	8.11996e-06	0.348365	5.31485e-06	0.314906	9.16969e-06	0.721829	8.64276e-06	0.23629	8.55146e-06
JNdi_1(6)	n/a	13:42:10	0.00298932	4.14204	1.87722	3.70425	1.30395	2.72973	3.0859e-05	2.68053e-05	0.930564	0.000219593		1.14166	1.48595e-05	0.512067	7.72797e-06	0.348394	4.95534e-06	0.736918	1.28305e-05	0.236356	6.8774e-06	0.000816187	2.48649e-05	1.14176	1.28593e-05	0.512087	7.85937e-06	0.34838	3.83023e-06	0.314809	8.52856e-06	0.721846	7.86317e-06	0.236304	6.88827e-06
JNdi_1(7)	n/a	13:56:29	0.00289849	4.17313	1.89132	3.732	1.31373	2.75017	2.48206e-05	2.56246e-05	0.937551	0.00021527		1.14168	1.64519e-05	0.51208	5.5128e-06	0.348399	3.99994e-06	0.736916	7.89922e-06	0.236363	6.45017e-06	0.000800118	1.86417e-05	1.14178	9.9096e-06	0.512099	5.99902e-06	0.348385	3.07027e-06	0.314808	5.15653e-06	0.721845	8.96394e-06	0.236305	6.61352e-06
JNdi_1(8	n/a	14:51:53	0.0030427	4.70823	2.13339	4.20878	1.48125	3.10015	3.45185e-05	2.95404e-05	1.05595	0.000199602		1.14165	1.53219e-05	0.512069	6.46478e-06	0.348401	4.08158e-06	0.736588	6.62679e-05	0.23636	5.07238e-06	0.000741883	1.00114e-05	1.14178	1.0377e-05	0.512094	6.49965e-06	0.348385	3.21116e-06	0.314606	4.26684e-05	0.721831	7.90468e-06	0.23629	5.71532e-06
JNdi_1(9)	n/a	16:47:36	0.00263355	4.11244	1.86321	3.67525	1.2933	2.70644	2.84878e-05	2.1348e-05	0.921322	0.000199581		1.14164	1.98797e-05	0.512073	7.18337e-06	0.348395	5.02774e-06	0.736396	2.02447e-05	0.236351	8.19946e-06	0.000741805	6.78944e-06	1.14176	1.42057e-05	0.512099	5.8286e-06	0.348379	4.38672e-06	0.314483	1.38941e-05	0.721829	9.84656e-06	0.236284	7.8548e-06
JNdi_1(10)	n/a	17:53:30	0.00318505	4.47994	2.03049	4.00699	1.41054	2.95308	3.34807e-05	2.68255e-05	1.00686	0.000218632		1.14162	2.39363e-05	0.512056	7.46108e-06	0.348386	5.9772e-06	0.736981	4.77925e-05	0.23635	7.26378e-06	0.000812613	2.20992e-05	1.14173	1.65407e-05	0.51208	6.52601e-06	0.34837	5.05612e-06	0.314857	3.21147e-05	0.721827	8.40273e-06	0.236287	7.12517e-06
JNdi_1(11)	n/a	18:07:15	0.00323201	4.29917	1.94817	3.84369	1.35282	2.83166	2.99609e-05	2.75935e-05	0.964704	0.000228874		1.14164	1.61468e-05	0.512064	6.89407e-06	0.34839	4.93155e-06	0.736698	9.54494e-05	0.236341	8.40732e-06	0.000850682	3.59387e-05	1.14174	1.09329e-05	0.512089	5.88492e-06	0.348375	3.49337e-06	0.314668	6.02898e-05	0.721833	9.64169e-06	0.236281	7.84093e-06
										Average +/-2SD (total):				1.14165	4.56202e-05	0.512066	2.04793e-05	0.348393	1.1243e-05			0.236358	1.40998e-05			1.14175	3.86681e-05	0.512089	1.88266e-05	0.348379	1.18218e-05			0.721836	1.28708e-05	0.236296	1.88683e-05
